# Supplementary material for: A “roller-wheel” Pt-containing small molecule that outperforms its polymer analogs in organic solar cells
Source: Chem Sci. 2016 May 23;7(9):5798–804. doi: 10.1039/c6sc00513f (PMC6021780; doi:10.1039/c6sc00513f)
Supplement: Supplementary file 2 [file SC-007-C6SC00513F-s002.cif]

# Electronic Supplementary Material (ESI) for Chemical Science.
# This journal is © The Royal Society of Chemistry 2016

####################################################################### 
# 
# This file contains crystal structure data downloaded from the 
# Cambridge Structural Database (CSD) hosted by the Cambridge 
# Crystallographic Data Centre (CCDC).
# 
# Full information about CCDC data access policies and citation 
# guidelines are available at http://www.ccdc.cam.ac.uk/access/V1 
# 
# Audit and citation data items may have been added by the CCDC. 
# Please retain this information to preserve the provenance of 
# this file and to allow appropriate attribution of the data. 
# 
#######################################################################

data_yqwh2
_database_code_depnum_ccdc_archive 'CCDC 1478248'
_audit_update_record             
;
2016-05-05 deposited with the CCDC.
2016-05-23 downloaded from the CCDC.
;
_chemical_name_systematic        
'Dithienylbenzenedithiophene bis(platinum bisacetylide)'
_chemical_name_common            ?
_chemical_formula_moiety         ?
_chemical_formula_sum            'C86 H126 P4 Pt2 S4'
_chemical_formula_iupac          ?
_chemical_formula_weight         1802.16

_chemical_melting_point          477

_space_group_crystal_system      monoclinic
_space_group_name_H-M_alt        'P 1 21/n 1'
_space_group_name_Hall           '-P 2yn'
loop_
_space_group_symop_operation_xyz
'x, y, z'
'-x+1/2, y+1/2, -z+1/2'
'-x, -y, -z'
'x-1/2, -y-1/2, z-1/2'

_cell_length_a                   12.7253(4)
_cell_length_b                   8.8911(3)
_cell_length_c                   37.7183(12)
_cell_angle_alpha                90
_cell_angle_beta                 94.230(2)
_cell_angle_gamma                90
_cell_volume                     4255.9(2)
_cell_formula_units_Z            2
_cell_measurement_reflns_used    5149
_cell_measurement_theta_min      2.3538
_cell_measurement_theta_max      23.8409
_cell_measurement_temperature    99.(2)

_exptl_crystal_description       rod
_exptl_crystal_colour            orange
_exptl_crystal_size_max          0.192
_exptl_crystal_size_mid          0.144
_exptl_crystal_size_min          0.130
_exptl_crystal_density_diffrn    1.406
_exptl_crystal_density_meas      ?
_exptl_crystal_density_method    'not measured'
_exptl_crystal_F_000             1844

_exptl_absorpt_coefficient_mu    3.498
_exptl_absorpt_correction_type   multi-scan
_exptl_absorpt_process_details   
;
SADABS V2014/5 - Bruker AXS area detector scaling and absorption correction
;
_exptl_absorpt_correction_T_min  0.57
_exptl_absorpt_correction_T_max  0.66

_exptl_special_details           
;
;

_diffrn_ambient_temperature      99.(2)

_diffrn_source                   'fine-focus tube'
_diffrn_source_type              ?

_diffrn_radiation_type           'Mo K\a'
_diffrn_radiation_wavelength     0.71073
_diffrn_radiation_monochromator  graphite

_diffrn_measurement_device_type  'Bruker Kappa APEX II CCD'
_diffrn_measurement_method       '\f and \w scans'

_diffrn_detector_area_resol_mean 8.3333

_diffrn_reflns_number            42733
_diffrn_reflns_av_R_equivalents  0.0871
_diffrn_reflns_av_unetI/netI     0.0815
_diffrn_reflns_theta_min         1.66
_diffrn_reflns_theta_max         27.92
_diffrn_reflns_theta_full        27.92
_diffrn_measured_fraction_theta_max 0.999
_diffrn_measured_fraction_theta_full 0.999
_diffrn_reflns_limit_h_min       -15
_diffrn_reflns_limit_h_max       16
_diffrn_reflns_limit_k_min       -11
_diffrn_reflns_limit_k_max       11
_diffrn_reflns_limit_l_min       -49
_diffrn_reflns_limit_l_max       49

_refine_special_details          
;
;

_reflns_number_total             10187
_reflns_number_gt                7217
_reflns_threshold_expression     'I > 2\s(I)'

_refine_ls_structure_factor_coef Fsqd
_refine_ls_matrix_type           full
_refine_ls_R_factor_all          0.0796
_refine_ls_R_factor_gt           0.0446
_refine_ls_wR_factor_gt          0.0875
_refine_ls_wR_factor_ref         0.0986
_refine_ls_goodness_of_fit_ref   1.013
_refine_ls_restrained_S_all      1.013
_refine_ls_number_reflns         10187
_refine_ls_number_parameters     464
_refine_ls_number_restraints     0
_refine_ls_number_constraints    ?
_refine_ls_hydrogen_treatment    constr
_refine_ls_weighting_scheme      calc
_refine_ls_weighting_details     
'w=1/[\s^2^(Fo^2^)+(0.0432P)^2^] where P=(Fo^2^+2Fc^2^)/3'

_atom_sites_solution_hydrogens   geom
_atom_sites_solution_primary     ?
_atom_sites_solution_secondary   ?

_refine_ls_shift/su_max          0.003
_refine_ls_shift/su_mean         0.000
_refine_diff_density_max         1.963
_refine_diff_density_min         -0.987
_refine_ls_extinction_method     none
_refine_ls_extinction_coef       ?

loop_
_atom_type_symbol
_atom_type_description
_atom_type_scat_dispersion_real
_atom_type_scat_dispersion_imag
_atom_type_scat_source
C C 0.0033 0.0016 'International Tables Vol C Tables 4.2.6.8 and 6.1.1.4'
H H 0.0000 0.0000 'International Tables Vol C Tables 4.2.6.8 and 6.1.1.4'
P P 0.1023 0.0942 'International Tables Vol C Tables 4.2.6.8 and 6.1.1.4'
S S 0.1246 0.1234 'International Tables Vol C Tables 4.2.6.8 and 6.1.1.4'
Pt Pt -1.7033 8.3905 'International Tables Vol C Tables 4.2.6.8 and 6.1.1.4'

_computing_data_collection       'Bruker Instrument Service v2014.5.0.0'
_computing_cell_refinement       'SAINT V8.34A (Bruker AXS Inc., 2013)'
_computing_data_reduction        'SAINT V8.34A (Bruker AXS Inc., 2013)'
_computing_structure_solution    'XT, VERSION 2014/4'
_computing_structure_refinement  'SHELXL-2014/7 (Sheldrick, 2014)'
_computing_molecular_graphics    ?
_computing_publication_material  ?

loop_
_atom_site_type_symbol
_atom_site_label
_atom_site_fract_x
_atom_site_fract_y
_atom_site_fract_z
_atom_site_U_iso_or_equiv
_atom_site_adp_type
_atom_site_calc_flag
_atom_site_refinement_flags_adp
_atom_site_refinement_flags_occupancy
_atom_site_refinement_flags_posn
_atom_site_occupancy
_atom_site_disorder_assembly
_atom_site_disorder_group
Pt Pt1 0.65759(2) 0.60016(2) 0.38395(2) 0.01553(6) Uani d . . . 1.0 . .
S S1 0.28850(18) 1.1631(3) 0.48088(6) 0.0179(6) Uani d . P . 0.734(5) A 1
S S2 0.2024(2) 1.0308(3) 0.37065(7) 0.0437(8) Uani d . P . 0.734(5) A 1
P P1 0.74625(10) 0.80831(16) 0.36604(4) 0.0170(3) Uani d . . . 1.0 . .
P P2 0.55860(11) 0.39862(17) 0.40012(4) 0.0214(3) Uani d . . . 1.0 . .
C C1 0.7148(4) 0.4654(6) 0.34705(14) 0.0200(12) Uani d . . . 1.0 . .
C C2 0.7501(4) 0.3819(6) 0.32651(14) 0.0205(12) Uani d . . . 1.0 . .
C C3 0.7918(4) 0.2815(6) 0.30073(13) 0.0182(11) Uani d . . . 1.0 . .
C C4 0.8993(4) 0.2736(6) 0.29641(15) 0.0251(13) Uani d . . . 1.0 . .
H H4 0.9467 0.336 0.3104 0.03 Uiso calc U . R 1.0 . .
C C5 0.9382(5) 0.1758(7) 0.27195(16) 0.0317(14) Uani d . . . 1.0 . .
H H5 1.0118 0.1706 0.2695 0.038 Uiso calc U . R 1.0 . .
C C6 0.8703(5) 0.0862(7) 0.25118(15) 0.0336(15) Uani d . . . 1.0 . .
H H6 0.8969 0.019 0.2344 0.04 Uiso calc U . R 1.0 . .
C C7 0.7638(5) 0.0945(7) 0.25479(15) 0.0304(13) Uani d . . . 1.0 . .
H H7 0.7168 0.0324 0.2406 0.036 Uiso calc U . R 1.0 . .
C C8 0.7247(4) 0.1924(6) 0.27892(15) 0.0238(12) Uani d . . . 1.0 . .
H H8 0.6507 0.199 0.2807 0.029 Uiso calc U . R 1.0 . .
C C9 0.6524(4) 0.9499(6) 0.34964(15) 0.0252(13) Uani d . . . 1.0 . .
H H9A 0.6125 0.9842 0.3697 0.03 Uiso calc U . R 1.0 . .
H H9B 0.692 1.0375 0.3414 0.03 Uiso calc U . R 1.0 . .
C C10 0.5742(4) 0.8999(7) 0.31954(16) 0.0333(14) Uani d . . . 1.0 . .
H H10A 0.5651 0.9819 0.3018 0.04 Uiso calc U . R 1.0 . .
H H10B 0.6032 0.8116 0.3076 0.04 Uiso calc U . R 1.0 . .
C C11 0.4693(5) 0.8598(9) 0.3321(2) 0.056(2) Uani d . . . 1.0 . .
H H11A 0.4435 0.9452 0.3459 0.067 Uiso calc U . R 1.0 . .
H H11B 0.4779 0.7723 0.3483 0.067 Uiso calc U . R 1.0 . .
C C12 0.3876(5) 0.8223(10) 0.3022(2) 0.059(2) Uani d . . . 1.0 . .
H H12A 0.3805 0.9069 0.2856 0.088 Uiso calc U . R 1.0 . .
H H12B 0.3197 0.8031 0.3121 0.088 Uiso calc U . R 1.0 . .
H H12C 0.4097 0.7324 0.2897 0.088 Uiso calc U . R 1.0 . .
C C13 0.8234(4) 0.9023(6) 0.40240(15) 0.0245(12) Uani d . . . 1.0 . .
H H13A 0.8765 0.9678 0.3923 0.029 Uiso calc U . R 1.0 . .
H H13B 0.7761 0.9673 0.4153 0.029 Uiso calc U . R 1.0 . .
C C14 0.8794(4) 0.7941(8) 0.42854(16) 0.0330(15) Uani d . . . 1.0 . .
H H14A 0.8268 0.725 0.4377 0.04 Uiso calc U . R 1.0 . .
H H14B 0.9296 0.7327 0.4159 0.04 Uiso calc U . R 1.0 . .
C C15 0.9383(5) 0.8719(9) 0.45946(17) 0.047(2) Uani d . . . 1.0 . .
H H15A 0.8908 0.9449 0.47 0.056 Uiso calc U . R 1.0 . .
H H15B 0.9982 0.9286 0.4507 0.056 Uiso calc U . R 1.0 . .
C C16 0.9800(5) 0.7617(10) 0.48818(18) 0.058(2) Uani d . . . 1.0 . .
H H16A 1.0296 0.6919 0.4782 0.087 Uiso calc U . R 1.0 . .
H H16B 0.9211 0.7049 0.4969 0.087 Uiso calc U . R 1.0 . .
H H16C 1.0161 0.8174 0.5079 0.087 Uiso calc U . R 1.0 . .
C C17 0.8338(4) 0.7908(7) 0.32999(15) 0.0248(13) Uani d . . . 1.0 . .
H H17A 0.7958 0.736 0.3101 0.03 Uiso calc U . R 1.0 . .
H H17B 0.8494 0.8929 0.3213 0.03 Uiso calc U . R 1.0 . .
C C18 0.9374(4) 0.7109(7) 0.33940(16) 0.0291(14) Uani d . . . 1.0 . .
H H18A 0.9788 0.7698 0.3578 0.035 Uiso calc U . R 1.0 . .
H H18B 0.9227 0.6113 0.3497 0.035 Uiso calc U . R 1.0 . .
C C19 1.0026(5) 0.6891(8) 0.30810(18) 0.0384(16) Uani d . . . 1.0 . .
H H19A 1.014 0.7883 0.2971 0.046 Uiso calc U . R 1.0 . .
H H19B 0.9622 0.6263 0.2902 0.046 Uiso calc U . R 1.0 . .
C C20 1.1081(5) 0.6163(8) 0.3171(2) 0.055(2) Uani d . . . 1.0 . .
H H20A 1.1444 0.6025 0.2953 0.082 Uiso calc U . R 1.0 . .
H H20B 1.0979 0.5183 0.3282 0.082 Uiso calc U . R 1.0 . .
H H20C 1.1507 0.6809 0.3336 0.082 Uiso calc U . R 1.0 . .
C C21 0.6346(4) 0.2442(6) 0.42060(16) 0.0270(14) Uani d . . . 1.0 . .
H H21A 0.5879 0.1553 0.4211 0.032 Uiso calc U . R 1.0 . .
H H21B 0.6915 0.2189 0.4051 0.032 Uiso calc U . R 1.0 . .
C C22 0.6848(5) 0.2697(7) 0.45834(16) 0.0315(15) Uani d . . . 1.0 . .
H H22A 0.6285 0.2962 0.474 0.038 Uiso calc U . R 1.0 . .
H H22B 0.7167 0.174 0.4672 0.038 Uiso calc U . R 1.0 . .
C C23 0.7685(4) 0.3912(7) 0.46159(16) 0.0316(14) Uani d . . . 1.0 . .
H H23A 0.7989 0.395 0.4865 0.038 Uiso calc U . R 1.0 . .
H H23B 0.735 0.4897 0.456 0.038 Uiso calc U . R 1.0 . .
C C24 0.8569(5) 0.3666(7) 0.43720(18) 0.0371(16) Uani d . . . 1.0 . .
H H24A 0.8308 0.387 0.4126 0.056 Uiso calc U . R 1.0 . .
H H24B 0.8814 0.2623 0.4393 0.056 Uiso calc U . R 1.0 . .
H H24C 0.9154 0.4348 0.4441 0.056 Uiso calc U . R 1.0 . .
C C25 0.4889(4) 0.3040(7) 0.36243(15) 0.0286(13) Uani d . . . 1.0 . .
H H25A 0.5388 0.2341 0.352 0.034 Uiso calc U . R 1.0 . .
H H25B 0.4321 0.2423 0.3716 0.034 Uiso calc U . R 1.0 . .
C C26 0.4398(5) 0.4031(8) 0.33251(16) 0.0352(15) Uani d . . . 1.0 . .
H H26A 0.4944 0.4704 0.3239 0.042 Uiso calc U . R 1.0 . .
H H26B 0.3841 0.4667 0.3418 0.042 Uiso calc U . R 1.0 . .
C C27 0.3924(6) 0.3073(10) 0.3017(2) 0.061(2) Uani d . . . 1.0 . .
H H27A 0.449 0.2432 0.2933 0.073 Uiso calc U . R 1.0 . .
H H27B 0.3393 0.2394 0.3111 0.073 Uiso calc U . R 1.0 . .
C C28 0.3445(7) 0.3836(11) 0.2724(2) 0.079(3) Uani d . . . 1.0 . .
H H28A 0.3306 0.3129 0.2527 0.118 Uiso calc U . R 1.0 . .
H H28B 0.3914 0.4635 0.2652 0.118 Uiso calc U . R 1.0 . .
H H28C 0.2779 0.4277 0.2788 0.118 Uiso calc U . R 1.0 . .
C C29 0.4593(4) 0.4391(6) 0.43136(16) 0.0262(14) Uani d . . . 1.0 . .
H H29A 0.4351 0.343 0.4412 0.031 Uiso calc U . R 1.0 . .
H H29B 0.4924 0.4987 0.4514 0.031 Uiso calc U . R 1.0 . .
C C30 0.3640(4) 0.5247(7) 0.41503(16) 0.0289(14) Uani d . . . 1.0 . .
H H30A 0.3884 0.6081 0.4003 0.035 Uiso calc U . R 1.0 . .
H H30B 0.3208 0.4563 0.3992 0.035 Uiso calc U . R 1.0 . .
C C31 0.2963(5) 0.5881(8) 0.44281(19) 0.0409(17) Uani d . . . 1.0 . .
H H31A 0.277 0.5064 0.4589 0.049 Uiso calc U . R 1.0 . .
H H31B 0.3371 0.6642 0.4572 0.049 Uiso calc U . R 1.0 . .
C C32 0.1971(5) 0.6597(9) 0.4259(2) 0.058(2) Uani d . . . 1.0 . .
H H32A 0.2159 0.7353 0.4085 0.087 Uiso calc U . R 1.0 . .
H H32B 0.1584 0.7081 0.4443 0.087 Uiso calc U . R 1.0 . .
H H32C 0.1527 0.5822 0.4139 0.087 Uiso calc U . R 1.0 . .
C C33 0.6069(4) 0.7322(6) 0.42211(14) 0.0190(12) Uani d . . . 1.0 . .
C C34 0.5803(4) 0.8112(6) 0.44595(14) 0.0203(12) Uani d . . . 1.0 . .
C C35 0.5414(4) 0.9057(6) 0.47294(14) 0.0177(11) Uani d . . . 1.0 . .
C C36 0.4473(4) 0.9858(6) 0.46680(13) 0.0168(11) Uani d . . . 1.0 . .
C C37 0.4068(4) 1.0767(6) 0.49329(14) 0.0175(11) Uani d . . . 1.0 . .
C C38 0.2892(4) 1.0838(6) 0.43863(14) 0.0190(11) Uani d . . . 1.0 . .
C C39 0.3769(13) 0.9979(18) 0.4362(4) 0.031(4) Uani d . P . 0.734(5) A 1
H H39 0.3903 0.948 0.4147 0.037 Uiso calc U P R 0.734(5) A 1
C C40 0.2036(4) 1.1174(6) 0.41213(15) 0.0228(12) Uani d . . . 1.0 . .
C C41 0.1205(11) 1.2035(18) 0.4129(4) 0.044(4) Uani d . P . 0.734(5) A 1
H H41 0.1081 1.2592 0.4336 0.052 Uiso calc U P R 0.734(5) A 1
C C42 0.0481(5) 1.2128(8) 0.38168(18) 0.0412(17) Uani d . . . 1.0 . .
H H42 -0.0133 1.2735 0.3785 0.049 Uiso calc U . R 1.0 A 1
C C43 0.0858(5) 1.1179(8) 0.3582(2) 0.0485(19) Uani d . . . 1.0 . .
H H43 0.0495 1.0998 0.3356 0.058 Uiso calc U . R 1.0 A 1
S S1A 0.3835(8) 0.9692(12) 0.4261(2) 0.0172(19) Uani d . P . 0.266(5) A 2
C C39A 0.307(3) 1.133(4) 0.4728(8) 0.031(4) Uani d . P . 0.266(5) A 2
H H39A 0.2597 1.1992 0.4833 0.037 Uiso calc U P R 0.266(5) A 2
C C41A 0.167(2) 1.040(4) 0.3839(8) 0.044(4) Uani d . P . 0.266(5) A 2
H H41A 0.1899 0.9404 0.3798 0.052 Uiso calc U P R 0.266(5) A 2
S S2A 0.1068(8) 1.2514(13) 0.4222(3) 0.039(2) Uani d . P . 0.266(5) A 2

loop_
_atom_site_aniso_label
_atom_site_aniso_U_11
_atom_site_aniso_U_22
_atom_site_aniso_U_33
_atom_site_aniso_U_12
_atom_site_aniso_U_13
_atom_site_aniso_U_23
Pt1 0.02351(11) 0.01208(10) 0.01164(10) 0.00017(10) 0.00567(7) -0.00196(10)
S1 0.0221(11) 0.0190(12) 0.0131(12) 0.0035(8) 0.0042(8) -0.0015(9)
S2 0.0511(17) 0.0535(16) 0.0240(14) 0.0201(13) -0.0133(11) -0.0116(12)
P1 0.0225(7) 0.0148(7) 0.0139(7) -0.0010(6) 0.0042(6) -0.0013(6)
P2 0.0303(7) 0.0157(7) 0.0192(7) -0.0035(7) 0.0091(6) -0.0017(7)
C1 0.027(3) 0.017(3) 0.016(3) -0.007(2) 0.004(2) 0.002(2)
C2 0.029(3) 0.016(3) 0.017(3) -0.005(2) 0.003(2) 0.002(2)
C3 0.031(3) 0.015(3) 0.010(3) 0.006(2) 0.004(2) 0.004(2)
C4 0.030(3) 0.029(3) 0.017(3) 0.007(3) 0.001(2) 0.001(3)
C5 0.035(3) 0.037(4) 0.024(3) 0.008(3) 0.007(3) 0.003(3)
C6 0.055(4) 0.029(3) 0.018(3) 0.013(3) 0.013(3) -0.008(3)
C7 0.054(4) 0.020(3) 0.017(3) 0.001(3) 0.001(3) -0.001(3)
C8 0.032(3) 0.015(3) 0.025(3) 0.003(2) 0.005(3) 0.001(3)
C9 0.033(3) 0.022(3) 0.021(3) 0.002(2) 0.007(3) 0.001(2)
C10 0.033(3) 0.038(4) 0.028(3) -0.005(3) -0.002(3) 0.005(3)
C11 0.050(4) 0.064(6) 0.053(5) -0.017(4) -0.005(4) -0.020(4)
C12 0.033(4) 0.076(6) 0.066(6) -0.008(4) -0.004(4) -0.016(5)
C13 0.024(3) 0.026(3) 0.023(3) -0.009(3) 0.001(2) -0.003(3)
C14 0.025(3) 0.047(4) 0.026(3) 0.001(3) -0.006(3) -0.006(3)
C15 0.039(4) 0.076(6) 0.026(4) -0.011(4) -0.003(3) -0.012(4)
C16 0.040(4) 0.101(7) 0.030(4) 0.006(4) -0.012(3) -0.008(4)
C17 0.030(3) 0.023(3) 0.023(3) -0.005(3) 0.012(2) -0.003(3)
C18 0.030(3) 0.026(3) 0.032(3) -0.002(3) 0.010(3) -0.005(3)
C19 0.037(4) 0.041(4) 0.039(4) 0.002(3) 0.017(3) -0.002(3)
C20 0.038(4) 0.060(5) 0.069(6) 0.003(4) 0.025(4) -0.012(5)
C21 0.040(3) 0.013(3) 0.030(3) 0.000(2) 0.013(3) 0.001(3)
C22 0.040(3) 0.026(3) 0.029(3) 0.007(3) 0.004(3) 0.013(3)
C23 0.034(3) 0.035(4) 0.025(3) 0.016(3) -0.001(3) 0.006(3)
C24 0.037(3) 0.039(4) 0.036(4) 0.011(3) 0.002(3) 0.011(3)
C25 0.038(3) 0.025(3) 0.024(3) -0.008(3) 0.008(3) -0.011(3)
C26 0.029(3) 0.048(4) 0.029(3) -0.009(3) 0.001(3) -0.010(3)
C27 0.047(4) 0.091(7) 0.042(5) -0.003(5) -0.010(4) -0.025(5)
C28 0.083(6) 0.093(8) 0.058(6) 0.019(6) -0.008(5) -0.009(6)
C29 0.035(3) 0.017(3) 0.028(3) -0.005(2) 0.016(3) -0.001(2)
C30 0.032(3) 0.027(3) 0.028(3) -0.001(3) 0.013(3) 0.002(3)
C31 0.042(4) 0.040(4) 0.044(4) 0.005(3) 0.025(3) -0.001(4)
C32 0.047(4) 0.063(5) 0.068(6) 0.017(4) 0.029(4) 0.003(5)
C33 0.024(3) 0.016(3) 0.018(3) -0.002(2) 0.007(2) 0.000(2)
C34 0.024(3) 0.017(3) 0.020(3) -0.003(2) 0.008(2) -0.001(2)
C35 0.024(3) 0.015(3) 0.015(3) -0.005(2) 0.009(2) -0.005(2)
C36 0.023(3) 0.016(3) 0.012(3) -0.005(2) 0.003(2) 0.000(2)
C37 0.020(3) 0.013(3) 0.020(3) -0.001(2) 0.005(2) 0.004(2)
C38 0.021(3) 0.020(3) 0.017(3) -0.002(2) 0.002(2) 0.002(2)
C39 0.048(7) 0.028(7) 0.019(7) -0.014(5) 0.015(5) -0.011(5)
C40 0.029(3) 0.019(3) 0.020(3) -0.001(3) 0.006(2) 0.001(3)
C41 0.045(7) 0.068(10) 0.019(6) 0.012(6) 0.016(5) -0.007(6)
C42 0.038(4) 0.054(5) 0.032(4) 0.001(3) 0.000(3) 0.014(4)
C43 0.044(4) 0.052(5) 0.047(5) 0.003(4) -0.016(4) -0.004(4)
S1A 0.021(3) 0.017(4) 0.013(4) 0.001(3) -0.005(3) 0.000(3)
C39A 0.048(7) 0.028(7) 0.019(7) -0.014(5) 0.015(5) -0.011(5)
C41A 0.045(7) 0.068(10) 0.019(6) 0.012(6) 0.016(5) -0.007(6)
S2A 0.026(4) 0.063(7) 0.028(5) 0.015(4) -0.004(3) 0.007(4)

_geom_special_details            
;

All esds (except the esd in the dihedral angle between two l.s. planes)
are estimated using the full covariance matrix.  The cell esds are taken
into account individually in the estimation of esds in distances, angles
and torsion angles; correlations between esds in cell parameters are only
used when they are defined by crystal symmetry.  An approximate (isotropic)
treatment of cell esds is used for estimating esds involving l.s. planes.
;

loop_
_geom_bond_atom_site_label_1
_geom_bond_atom_site_label_2
_geom_bond_site_symmetry_2
_geom_bond_distance
_geom_bond_publ_flag
Pt1 C33 . 2.000(5) ?
Pt1 C1 . 2.013(5) ?
Pt1 P1 . 2.2949(14) ?
Pt1 P2 . 2.2985(14) ?
S1 C37 . 1.724(6) ?
S1 C38 . 1.743(6) ?
S2 C43 . 1.709(7) ?
S2 C40 . 1.743(6) ?
P1 C9 . 1.812(6) ?
P1 C17 . 1.827(5) ?
P1 C13 . 1.829(5) ?
P2 C21 . 1.819(6) ?
P2 C25 . 1.824(6) ?
P2 C29 . 1.826(5) ?
C1 C2 . 1.185(7) ?
C2 C3 . 1.449(7) ?
C3 C8 . 1.389(7) ?
C3 C4 . 1.391(7) ?
C4 C5 . 1.385(8) ?
C4 H4 . 0.95 ?
C5 C6 . 1.377(9) ?
C5 H5 . 0.95 ?
C6 C7 . 1.374(8) ?
C6 H6 . 0.95 ?
C7 C8 . 1.379(8) ?
C7 H7 . 0.95 ?
C8 H8 . 0.95 ?
C9 C10 . 1.520(8) ?
C9 H9A . 0.99 ?
C9 H9B . 0.99 ?
C10 C11 . 1.492(9) ?
C10 H10A . 0.99 ?
C10 H10B . 0.99 ?
C11 C12 . 1.513(10) ?
C11 H11A . 0.99 ?
C11 H11B . 0.99 ?
C12 H12A . 0.98 ?
C12 H12B . 0.98 ?
C12 H12C . 0.98 ?
C13 C14 . 1.517(8) ?
C13 H13A . 0.99 ?
C13 H13B . 0.99 ?
C14 C15 . 1.507(8) ?
C14 H14A . 0.99 ?
C14 H14B . 0.99 ?
C15 C16 . 1.526(9) ?
C15 H15A . 0.99 ?
C15 H15B . 0.99 ?
C16 H16A . 0.98 ?
C16 H16B . 0.98 ?
C16 H16C . 0.98 ?
C17 C18 . 1.516(8) ?
C17 H17A . 0.99 ?
C17 H17B . 0.99 ?
C18 C19 . 1.504(8) ?
C18 H18A . 0.99 ?
C18 H18B . 0.99 ?
C19 C20 . 1.507(9) ?
C19 H19A . 0.99 ?
C19 H19B . 0.99 ?
C20 H20A . 0.98 ?
C20 H20B . 0.98 ?
C20 H20C . 0.98 ?
C21 C22 . 1.533(8) ?
C21 H21A . 0.99 ?
C21 H21B . 0.99 ?
C22 C23 . 1.515(8) ?
C22 H22A . 0.99 ?
C22 H22B . 0.99 ?
C23 C24 . 1.521(8) ?
C23 H23A . 0.99 ?
C23 H23B . 0.99 ?
C24 H24A . 0.98 ?
C24 H24B . 0.98 ?
C24 H24C . 0.98 ?
C25 C26 . 1.528(8) ?
C25 H25A . 0.99 ?
C25 H25B . 0.99 ?
C26 C27 . 1.529(9) ?
C26 H26A . 0.99 ?
C26 H26B . 0.99 ?
C27 C28 . 1.398(11) ?
C27 H27A . 0.99 ?
C27 H27B . 0.99 ?
C28 H28A . 0.98 ?
C28 H28B . 0.98 ?
C28 H28C . 0.98 ?
C29 C30 . 1.524(8) ?
C29 H29A . 0.99 ?
C29 H29B . 0.99 ?
C30 C31 . 1.514(8) ?
C30 H30A . 0.99 ?
C30 H30B . 0.99 ?
C31 C32 . 1.512(9) ?
C31 H31A . 0.99 ?
C31 H31B . 0.99 ?
C32 H32A . 0.98 ?
C32 H32B . 0.98 ?
C32 H32C . 0.98 ?
C33 C34 . 1.209(7) ?
C34 C35 . 1.435(7) ?
C35 C36 . 1.398(7) ?
C35 C37 3_676 1.399(7) ?
C36 C37 . 1.412(7) ?
C36 C39 . 1.413(16) ?
C36 S1A . 1.689(10) ?
C37 C35 3_676 1.399(7) ?
C37 C39A . 1.52(4) ?
C38 C39 . 1.361(16) ?
C38 C39A . 1.36(3) ?
C38 C40 . 1.454(8) ?
C38 S1A . 1.668(10) ?
C39 H39 . 0.95 ?
C40 C41 . 1.307(14) ?
C40 C41A . 1.32(3) ?
C40 S2A . 1.775(10) ?
C41 C42 . 1.443(16) ?
C41 H41 . 0.95 ?
C42 C43 . 1.339(9) ?
C42 S2A . 1.686(12) ?
C42 H42 . 0.95 ?
C43 C41A . 1.53(3) ?
C43 H43 . 0.95 ?
C39A H39A . 0.95 ?
C41A H41A . 0.95 ?

loop_
_geom_angle_atom_site_label_1
_geom_angle_atom_site_label_2
_geom_angle_atom_site_label_3
_geom_angle_site_symmetry_1
_geom_angle_site_symmetry_3
_geom_angle
_geom_angle_publ_flag
C33 Pt1 C1 . . 177.3(2) ?
C33 Pt1 P1 . . 86.00(14) ?
C1 Pt1 P1 . . 93.77(15) ?
C33 Pt1 P2 . . 93.13(15) ?
C1 Pt1 P2 . . 87.28(15) ?
P1 Pt1 P2 . . 176.15(5) ?
C37 S1 C38 . . 90.3(3) ?
C43 S2 C40 . . 89.8(3) ?
C9 P1 C17 . . 103.2(3) ?
C9 P1 C13 . . 104.0(3) ?
C17 P1 C13 . . 105.9(3) ?
C9 P1 Pt1 . . 109.57(19) ?
C17 P1 Pt1 . . 119.4(2) ?
C13 P1 Pt1 . . 113.34(19) ?
C21 P2 C25 . . 101.3(3) ?
C21 P2 C29 . . 104.2(3) ?
C25 P2 C29 . . 105.9(3) ?
C21 P2 Pt1 . . 114.60(19) ?
C25 P2 Pt1 . . 113.40(19) ?
C29 P2 Pt1 . . 115.88(18) ?
C2 C1 Pt1 . . 177.1(5) ?
C1 C2 C3 . . 178.7(6) ?
C8 C3 C4 . . 117.9(5) ?
C8 C3 C2 . . 120.6(5) ?
C4 C3 C2 . . 121.5(5) ?
C5 C4 C3 . . 120.8(6) ?
C5 C4 H4 . . 119.6 ?
C3 C4 H4 . . 119.6 ?
C6 C5 C4 . . 120.2(5) ?
C6 C5 H5 . . 119.9 ?
C4 C5 H5 . . 119.9 ?
C7 C6 C5 . . 119.6(5) ?
C7 C6 H6 . . 120.2 ?
C5 C6 H6 . . 120.2 ?
C6 C7 C8 . . 120.4(6) ?
C6 C7 H7 . . 119.8 ?
C8 C7 H7 . . 119.8 ?
C7 C8 C3 . . 121.0(5) ?
C7 C8 H8 . . 119.5 ?
C3 C8 H8 . . 119.5 ?
C10 C9 P1 . . 115.5(4) ?
C10 C9 H9A . . 108.4 ?
P1 C9 H9A . . 108.4 ?
C10 C9 H9B . . 108.4 ?
P1 C9 H9B . . 108.4 ?
H9A C9 H9B . . 107.5 ?
C11 C10 C9 . . 112.6(5) ?
C11 C10 H10A . . 109.1 ?
C9 C10 H10A . . 109.1 ?
C11 C10 H10B . . 109.1 ?
C9 C10 H10B . . 109.1 ?
H10A C10 H10B . . 107.8 ?
C10 C11 C12 . . 113.4(6) ?
C10 C11 H11A . . 108.9 ?
C12 C11 H11A . . 108.9 ?
C10 C11 H11B . . 108.9 ?
C12 C11 H11B . . 108.9 ?
H11A C11 H11B . . 107.7 ?
C11 C12 H12A . . 109.5 ?
C11 C12 H12B . . 109.5 ?
H12A C12 H12B . . 109.5 ?
C11 C12 H12C . . 109.5 ?
H12A C12 H12C . . 109.5 ?
H12B C12 H12C . . 109.5 ?
C14 C13 P1 . . 113.5(4) ?
C14 C13 H13A . . 108.9 ?
P1 C13 H13A . . 108.9 ?
C14 C13 H13B . . 108.9 ?
P1 C13 H13B . . 108.9 ?
H13A C13 H13B . . 107.7 ?
C15 C14 C13 . . 113.3(6) ?
C15 C14 H14A . . 108.9 ?
C13 C14 H14A . . 108.9 ?
C15 C14 H14B . . 108.9 ?
C13 C14 H14B . . 108.9 ?
H14A C14 H14B . . 107.7 ?
C14 C15 C16 . . 112.4(6) ?
C14 C15 H15A . . 109.1 ?
C16 C15 H15A . . 109.1 ?
C14 C15 H15B . . 109.1 ?
C16 C15 H15B . . 109.1 ?
H15A C15 H15B . . 107.8 ?
C15 C16 H16A . . 109.5 ?
C15 C16 H16B . . 109.5 ?
H16A C16 H16B . . 109.5 ?
C15 C16 H16C . . 109.5 ?
H16A C16 H16C . . 109.5 ?
H16B C16 H16C . . 109.5 ?
C18 C17 P1 . . 115.7(4) ?
C18 C17 H17A . . 108.4 ?
P1 C17 H17A . . 108.4 ?
C18 C17 H17B . . 108.4 ?
P1 C17 H17B . . 108.4 ?
H17A C17 H17B . . 107.4 ?
C19 C18 C17 . . 113.4(5) ?
C19 C18 H18A . . 108.9 ?
C17 C18 H18A . . 108.9 ?
C19 C18 H18B . . 108.9 ?
C17 C18 H18B . . 108.9 ?
H18A C18 H18B . . 107.7 ?
C18 C19 C20 . . 114.4(6) ?
C18 C19 H19A . . 108.7 ?
C20 C19 H19A . . 108.7 ?
C18 C19 H19B . . 108.7 ?
C20 C19 H19B . . 108.7 ?
H19A C19 H19B . . 107.6 ?
C19 C20 H20A . . 109.5 ?
C19 C20 H20B . . 109.5 ?
H20A C20 H20B . . 109.5 ?
C19 C20 H20C . . 109.5 ?
H20A C20 H20C . . 109.5 ?
H20B C20 H20C . . 109.5 ?
C22 C21 P2 . . 117.1(4) ?
C22 C21 H21A . . 108.0 ?
P2 C21 H21A . . 108.0 ?
C22 C21 H21B . . 108.0 ?
P2 C21 H21B . . 108.0 ?
H21A C21 H21B . . 107.3 ?
C23 C22 C21 . . 115.0(5) ?
C23 C22 H22A . . 108.5 ?
C21 C22 H22A . . 108.5 ?
C23 C22 H22B . . 108.5 ?
C21 C22 H22B . . 108.5 ?
H22A C22 H22B . . 107.5 ?
C22 C23 C24 . . 113.3(5) ?
C22 C23 H23A . . 108.9 ?
C24 C23 H23A . . 108.9 ?
C22 C23 H23B . . 108.9 ?
C24 C23 H23B . . 108.9 ?
H23A C23 H23B . . 107.7 ?
C23 C24 H24A . . 109.5 ?
C23 C24 H24B . . 109.5 ?
H24A C24 H24B . . 109.5 ?
C23 C24 H24C . . 109.5 ?
H24A C24 H24C . . 109.5 ?
H24B C24 H24C . . 109.5 ?
C26 C25 P2 . . 117.3(4) ?
C26 C25 H25A . . 108.0 ?
P2 C25 H25A . . 108.0 ?
C26 C25 H25B . . 108.0 ?
P2 C25 H25B . . 108.0 ?
H25A C25 H25B . . 107.2 ?
C25 C26 C27 . . 110.9(6) ?
C25 C26 H26A . . 109.5 ?
C27 C26 H26A . . 109.5 ?
C25 C26 H26B . . 109.5 ?
C27 C26 H26B . . 109.5 ?
H26A C26 H26B . . 108.1 ?
C28 C27 C26 . . 117.1(8) ?
C28 C27 H27A . . 108.0 ?
C26 C27 H27A . . 108.0 ?
C28 C27 H27B . . 108.0 ?
C26 C27 H27B . . 108.0 ?
H27A C27 H27B . . 107.3 ?
C27 C28 H28A . . 109.5 ?
C27 C28 H28B . . 109.5 ?
H28A C28 H28B . . 109.5 ?
C27 C28 H28C . . 109.5 ?
H28A C28 H28C . . 109.5 ?
H28B C28 H28C . . 109.5 ?
C30 C29 P2 . . 113.9(4) ?
C30 C29 H29A . . 108.8 ?
P2 C29 H29A . . 108.8 ?
C30 C29 H29B . . 108.8 ?
P2 C29 H29B . . 108.8 ?
H29A C29 H29B . . 107.7 ?
C31 C30 C29 . . 112.5(5) ?
C31 C30 H30A . . 109.1 ?
C29 C30 H30A . . 109.1 ?
C31 C30 H30B . . 109.1 ?
C29 C30 H30B . . 109.1 ?
H30A C30 H30B . . 107.8 ?
C32 C31 C30 . . 111.4(6) ?
C32 C31 H31A . . 109.3 ?
C30 C31 H31A . . 109.3 ?
C32 C31 H31B . . 109.3 ?
C30 C31 H31B . . 109.3 ?
H31A C31 H31B . . 108.0 ?
C31 C32 H32A . . 109.5 ?
C31 C32 H32B . . 109.5 ?
H32A C32 H32B . . 109.5 ?
C31 C32 H32C . . 109.5 ?
H32A C32 H32C . . 109.5 ?
H32B C32 H32C . . 109.5 ?
C34 C33 Pt1 . . 177.3(5) ?
C33 C34 C35 . . 175.9(6) ?
C36 C35 C37 . 3_676 115.7(5) ?
C36 C35 C34 . . 121.1(5) ?
C37 C35 C34 3_676 . 123.2(5) ?
C35 C36 C37 . . 121.8(5) ?
C35 C36 C39 . . 131.2(7) ?
C37 C36 C39 . . 107.0(7) ?
C35 C36 S1A . . 117.1(5) ?
C37 C36 S1A . . 121.1(5) ?
C35 C37 C36 3_676 . 122.5(5) ?
C35 C37 C39A 3_676 . 138.1(11) ?
C36 C37 C39A . . 99.4(11) ?
C35 C37 S1 3_676 . 122.7(4) ?
C36 C37 S1 . . 114.8(4) ?
C39 C38 C40 . . 130.2(7) ?
C39A C38 C40 . . 130.4(15) ?
C39A C38 S1A . . 112.9(16) ?
C40 C38 S1A . . 116.7(5) ?
C39 C38 S1 . . 110.4(7) ?
C40 C38 S1 . . 119.4(4) ?
C38 C39 C36 . . 117.5(9) ?
C38 C39 H39 . . 121.3 ?
C36 C39 H39 . . 121.3 ?
C41 C40 C38 . . 132.2(8) ?
C41A C40 C38 . . 130.5(15) ?
C41 C40 S2 . . 108.9(7) ?
C38 C40 S2 . . 118.9(4) ?
C41A C40 S2A . . 108.1(14) ?
C38 C40 S2A . . 119.2(5) ?
C40 C41 C42 . . 119.0(9) ?
C40 C41 H41 . . 120.5 ?
C42 C41 H41 . . 120.5 ?
C43 C42 C41 . . 105.4(7) ?
C43 C42 S2A . . 124.9(6) ?
C43 C42 H42 . . 127.3 ?
C41 C42 H42 . . 127.3 ?
C42 C43 C41A . . 97.0(12) ?
C42 C43 S2 . . 116.7(6) ?
C42 C43 H43 . . 121.7 ?
S2 C43 H43 . . 121.7 ?
C38 S1A C36 . . 89.9(5) ?
C38 C39A C37 . . 117.(2) ?
C38 C39A H39A . . 121.6 ?
C37 C39A H39A . . 121.6 ?
C40 C41A C43 . . 117.(2) ?
C40 C41A H41A . . 121.4 ?
C43 C41A H41A . . 121.4 ?
C42 S2A C40 . . 86.4(5) ?

loop_
_geom_torsion_atom_site_label_1
_geom_torsion_atom_site_label_2
_geom_torsion_atom_site_label_3
_geom_torsion_atom_site_label_4
_geom_torsion_site_symmetry_1
_geom_torsion_site_symmetry_2
_geom_torsion_site_symmetry_3
_geom_torsion_site_symmetry_4
_geom_torsion
_geom_torsion_publ_flag
C8 C3 C4 C5 . . . . -2.2(8) ?
C2 C3 C4 C5 . . . . 179.3(5) ?
C3 C4 C5 C6 . . . . 0.8(9) ?
C4 C5 C6 C7 . . . . 0.1(9) ?
C5 C6 C7 C8 . . . . 0.3(9) ?
C6 C7 C8 C3 . . . . -1.8(9) ?
C4 C3 C8 C7 . . . . 2.7(8) ?
C2 C3 C8 C7 . . . . -178.8(5) ?
C17 P1 C9 C10 . . . . 71.6(5) ?
C13 P1 C9 C10 . . . . -178.0(4) ?
Pt1 P1 C9 C10 . . . . -56.5(4) ?
P1 C9 C10 C11 . . . . 99.8(6) ?
C9 C10 C11 C12 . . . . 175.2(6) ?
C9 P1 C13 C14 . . . . 159.1(4) ?
C17 P1 C13 C14 . . . . -92.5(4) ?
Pt1 P1 C13 C14 . . . . 40.2(4) ?
P1 C13 C14 C15 . . . . -177.0(4) ?
C13 C14 C15 C16 . . . . 171.4(5) ?
C9 P1 C17 C18 . . . . 164.6(4) ?
C13 P1 C17 C18 . . . . 55.6(5) ?
Pt1 P1 C17 C18 . . . . -73.6(5) ?
P1 C17 C18 C19 . . . . 175.5(4) ?
C17 C18 C19 C20 . . . . 177.3(6) ?
C25 P2 C21 C22 . . . . -166.1(4) ?
C29 P2 C21 C22 . . . . -56.2(5) ?
Pt1 P2 C21 C22 . . . . 71.5(4) ?
P2 C21 C22 C23 . . . . -64.5(6) ?
C21 C22 C23 C24 . . . . -55.3(7) ?
C21 P2 C25 C26 . . . . -163.3(4) ?
C29 P2 C25 C26 . . . . 88.2(5) ?
Pt1 P2 C25 C26 . . . . -40.0(5) ?
P2 C25 C26 C27 . . . . 175.4(4) ?
C25 C26 C27 C28 . . . . 180.0(7) ?
C21 P2 C29 C30 . . . . -159.9(4) ?
C25 P2 C29 C30 . . . . -53.5(5) ?
Pt1 P2 C29 C30 . . . . 73.2(4) ?
P2 C29 C30 C31 . . . . -166.5(4) ?
C29 C30 C31 C32 . . . . -174.7(6) ?
C37 C35 C36 C37 3_676 . . . -0.8(8) ?
C34 C35 C36 C37 . . . . 178.7(5) ?
C37 C35 C36 C39 3_676 . . . 178.1(10) ?
C34 C35 C36 C39 . . . . -2.3(13) ?
C37 C35 C36 S1A 3_676 . . . 179.2(6) ?
C34 C35 C36 S1A . . . . -1.3(8) ?
C35 C36 C37 C35 . . . 3_676 0.9(9) ?
C39 C36 C37 C35 . . . 3_676 -178.3(8) ?
S1A C36 C37 C35 . . . 3_676 -179.1(6) ?
C35 C36 C37 C39A . . . . -179.6(13) ?
S1A C36 C37 C39A . . . . 0.4(13) ?
C35 C36 C37 S1 . . . . -178.7(4) ?
C39 C36 C37 S1 . . . . 2.1(9) ?
C38 S1 C37 C35 . . . 3_676 179.1(5) ?
C38 S1 C37 C36 . . . . -1.3(4) ?
C37 S1 C38 C39 . . . . 0.1(9) ?
C37 S1 C38 C40 . . . . -178.8(4) ?
C40 C38 C39 C36 . . . . 180.0(7) ?
S1 C38 C39 C36 . . . . 1.2(16) ?
C35 C36 C39 C38 . . . . 178.8(8) ?
C37 C36 C39 C38 . . . . -2.1(15) ?
C39 C38 C40 C41 . . . . -176.8(15) ?
S1 C38 C40 C41 . . . . 1.8(13) ?
C39A C38 C40 C41A . . . . -156.(2) ?
S1A C38 C40 C41A . . . . 24.8(19) ?
C39 C38 C40 S2 . . . . 4.1(12) ?
S1 C38 C40 S2 . . . . -177.2(3) ?
C39A C38 C40 S2A . . . . 4.(2) ?
S1A C38 C40 S2A . . . . -174.4(7) ?
C43 S2 C40 C41 . . . . -1.2(9) ?
C43 S2 C40 C38 . . . . 178.1(5) ?
C38 C40 C41 C42 . . . . -179.6(8) ?
S2 C40 C41 C42 . . . . -0.5(16) ?
C40 C41 C42 C43 . . . . 2.4(16) ?
S2A C42 C43 C41A . . . . 14.8(15) ?
C41 C42 C43 S2 . . . . -3.3(10) ?
C40 S2 C43 C42 . . . . 2.8(6) ?
C39A C38 S1A C36 . . . . 0.3(17) ?
C40 C38 S1A C36 . . . . 179.4(5) ?
C35 C36 S1A C38 . . . . 179.6(5) ?
C37 C36 S1A C38 . . . . -0.4(8) ?
C40 C38 C39A C37 . . . . -179.1(10) ?
S1A C38 C39A C37 . . . . 0.(3) ?
C35 C37 C39A C38 3_676 . . . 179.2(10) ?
C36 C37 C39A C38 . . . . 0.(2) ?
C38 C40 C41A C43 . . . . -171.2(9) ?
S2A C40 C41A C43 . . . . 26.(2) ?
C42 C43 C41A C40 . . . . -26.(2) ?
C43 C42 S2A C40 . . . . -2.5(9) ?
C41A C40 S2A C42 . . . . -13.5(16) ?
C38 C40 S2A C42 . . . . -178.3(5) ?

_shelx_res_file                  
;


    yqwh2_0m_a.res created by SHELXL-2014/7


TITL yqwh2_0m_a.res in P2(1)/n
REM Old TITL yqwh2_0m_a.res in P2(1)/n
REM SHELXT solution in P2(1)/n
REM R1 0.116, Rweak 0.006, Alpha 0.022, Orientation as input
REM Formula found by SHELXT: C43 S4 Pt
CELL 0.71073 12.7253 8.8911 37.7183 90 94.23 90
ZERR 2 0.0004 0.0003 0.0012 0 0.002 0
LATT 1
SYMM 0.5-X,0.5+Y,0.5-Z
SFAC C H P S Pt
UNIT 172 252 8 8 4

EADP C39 C39A
EADP C41A C41

L.S. 10
PLAN  10
SIZE 0.13 0.144 0.192
TEMP -173.65
BOND $H
LIST 4
CONF
ACTA
fmap 2
OMIT 0 0 2

WGHT    0.043200
FVAR       0.17537   0.73386
PT1   5    0.657593    0.600160    0.383955    11.00000    0.02351    0.01208 =
         0.01164   -0.00196    0.00567    0.00017
PART 1
S1    4    0.288503    1.163096    0.480876    21.00000    0.02205    0.01903 =
         0.01309   -0.00147    0.00423    0.00346
S2    4    0.202385    1.030792    0.370648    21.00000    0.05106    0.05347 =
         0.02404   -0.01162   -0.01334    0.02013
PART 0
P1    3    0.746245    0.808305    0.366041    11.00000    0.02253    0.01484 =
         0.01392   -0.00131    0.00423   -0.00101
P2    3    0.558597    0.398615    0.400116    11.00000    0.03029    0.01574 =
         0.01917   -0.00168    0.00914   -0.00353
C1    1    0.714785    0.465401    0.347052    11.00000    0.02749    0.01700 =
         0.01576    0.00245    0.00415   -0.00668
C2    1    0.750094    0.381894    0.326506    11.00000    0.02880    0.01601 =
         0.01687    0.00232    0.00331   -0.00528
C3    1    0.791829    0.281485    0.300733    11.00000    0.03072    0.01452 =
         0.00986    0.00367    0.00410    0.00576
C4    1    0.899321    0.273564    0.296408    11.00000    0.02976    0.02865 =
         0.01688    0.00108    0.00133    0.00693
AFIX  43
H4    2    0.946658    0.335965    0.310405    11.00000   -1.20000
AFIX   0
C5    1    0.938153    0.175841    0.271951    11.00000    0.03512    0.03655 =
         0.02409    0.00271    0.00680    0.00770
AFIX  43
H5    2    1.011830    0.170638    0.269501    11.00000   -1.20000
AFIX   0
C6    1    0.870288    0.086209    0.251178    11.00000    0.05488    0.02945 =
         0.01798   -0.00810    0.01295    0.01337
AFIX  43
H6    2    0.896944    0.018999    0.234437    11.00000   -1.20000
AFIX   0
C7    1    0.763799    0.094477    0.254789    11.00000    0.05439    0.01976 =
         0.01687   -0.00143    0.00122    0.00142
AFIX  43
H7    2    0.716829    0.032365    0.240573    11.00000   -1.20000
AFIX   0
C8    1    0.724699    0.192387    0.278924    11.00000    0.03222    0.01471 =
         0.02481    0.00070    0.00479    0.00291
AFIX  43
H8    2    0.650749    0.199028    0.280667    11.00000   -1.20000
AFIX   0
C9    1    0.652423    0.949940    0.349640    11.00000    0.03293    0.02215 =
         0.02136    0.00050    0.00750    0.00237
AFIX  23
H9A   2    0.612461    0.984226    0.369689    11.00000   -1.20000
H9B   2    0.692033    1.037499    0.341391    11.00000   -1.20000
AFIX   0
C10   1    0.574224    0.899911    0.319539    11.00000    0.03291    0.03796 =
         0.02824    0.00499   -0.00222   -0.00493
AFIX  23
H10A  2    0.565056    0.981890    0.301819    11.00000   -1.20000
H10B  2    0.603182    0.811573    0.307596    11.00000   -1.20000
AFIX   0
C11   1    0.469338    0.859828    0.332121    11.00000    0.04977    0.06445 =
         0.05284   -0.02043   -0.00498   -0.01739
AFIX  23
H11A  2    0.443480    0.945193    0.345910    11.00000   -1.20000
H11B  2    0.477875    0.772299    0.348301    11.00000   -1.20000
AFIX   0
C12   1    0.387638    0.822268    0.302247    11.00000    0.03262    0.07642 =
         0.06556   -0.01594   -0.00392   -0.00774
AFIX 137
H12A  2    0.380516    0.906942    0.285610    11.00000   -1.50000
H12B  2    0.319733    0.803097    0.312075    11.00000   -1.50000
H12C  2    0.409748    0.732437    0.289708    11.00000   -1.50000
AFIX   0
C13   1    0.823450    0.902251    0.402395    11.00000    0.02445    0.02588 =
         0.02293   -0.00335    0.00100   -0.00893
AFIX  23
H13A  2    0.876535    0.967794    0.392262    11.00000   -1.20000
H13B  2    0.776056    0.967308    0.415339    11.00000   -1.20000
AFIX   0
C14   1    0.879372    0.794075    0.428542    11.00000    0.02528    0.04690 =
         0.02571   -0.00575   -0.00587    0.00105
AFIX  23
H14A  2    0.826761    0.724991    0.437740    11.00000   -1.20000
H14B  2    0.929616    0.732704    0.415869    11.00000   -1.20000
AFIX   0
C15   1    0.938301    0.871857    0.459460    11.00000    0.03923    0.07561 =
         0.02554   -0.01157   -0.00313   -0.01075
AFIX  23
H15A  2    0.890798    0.944920    0.469976    11.00000   -1.20000
H15B  2    0.998158    0.928585    0.450726    11.00000   -1.20000
AFIX   0
C16   1    0.979996    0.761655    0.488177    11.00000    0.04047    0.10144 =
         0.03023   -0.00825   -0.01176    0.00629
AFIX 137
H16A  2    1.029614    0.691909    0.478184    11.00000   -1.50000
H16B  2    0.921077    0.704904    0.496866    11.00000   -1.50000
H16C  2    1.016067    0.817402    0.507919    11.00000   -1.50000
AFIX   0
C17   1    0.833840    0.790762    0.329987    11.00000    0.02959    0.02309 =
         0.02323   -0.00310    0.01214   -0.00514
AFIX  23
H17A  2    0.795817    0.736043    0.310097    11.00000   -1.20000
H17B  2    0.849430    0.892902    0.321336    11.00000   -1.20000
AFIX   0
C18   1    0.937433    0.710860    0.339399    11.00000    0.03003    0.02621 =
         0.03206   -0.00509    0.00952   -0.00241
AFIX  23
H18A  2    0.978761    0.769803    0.357820    11.00000   -1.20000
H18B  2    0.922680    0.611300    0.349685    11.00000   -1.20000
AFIX   0
C19   1    1.002572    0.689095    0.308101    11.00000    0.03732    0.04085 =
         0.03913   -0.00218    0.01713    0.00216
AFIX  23
H19A  2    1.014049    0.788349    0.297135    11.00000   -1.20000
H19B  2    0.962232    0.626335    0.290190    11.00000   -1.20000
AFIX   0
C20   1    1.108124    0.616332    0.317072    11.00000    0.03773    0.05994 =
         0.06917   -0.01196    0.02531    0.00335
AFIX 137
H20A  2    1.144441    0.602479    0.295280    11.00000   -1.50000
H20B  2    1.097874    0.518334    0.328199    11.00000   -1.50000
H20C  2    1.150711    0.680856    0.333573    11.00000   -1.50000
AFIX   0
C21   1    0.634633    0.244218    0.420601    11.00000    0.03953    0.01288 =
         0.03010    0.00053    0.01309   -0.00030
AFIX  23
H21A  2    0.587922    0.155323    0.421116    11.00000   -1.20000
H21B  2    0.691536    0.218939    0.405080    11.00000   -1.20000
AFIX   0
C22   1    0.684846    0.269735    0.458336    11.00000    0.03972    0.02649 =
         0.02858    0.01303    0.00439    0.00663
AFIX  23
H22A  2    0.628485    0.296213    0.473973    11.00000   -1.20000
H22B  2    0.716744    0.174014    0.467167    11.00000   -1.20000
AFIX   0
C23   1    0.768477    0.391237    0.461592    11.00000    0.03366    0.03540 =
         0.02528    0.00610   -0.00125    0.01597
AFIX  23
H23A  2    0.798883    0.395041    0.486503    11.00000   -1.20000
H23B  2    0.734957    0.489718    0.455980    11.00000   -1.20000
AFIX   0
C24   1    0.856888    0.366614    0.437200    11.00000    0.03672    0.03857 =
         0.03593    0.01075    0.00195    0.01079
AFIX 137
H24A  2    0.830837    0.386961    0.412568    11.00000   -1.50000
H24B  2    0.881371    0.262259    0.439262    11.00000   -1.50000
H24C  2    0.915430    0.434753    0.444053    11.00000   -1.50000
AFIX   0
C25   1    0.488895    0.304043    0.362426    11.00000    0.03780    0.02459 =
         0.02411   -0.01080    0.00763   -0.00817
AFIX  23
H25A  2    0.538804    0.234145    0.352030    11.00000   -1.20000
H25B  2    0.432115    0.242288    0.371598    11.00000   -1.20000
AFIX   0
C26   1    0.439816    0.403150    0.332515    11.00000    0.02866    0.04792 =
         0.02890   -0.00987    0.00144   -0.00899
AFIX  23
H26A  2    0.494412    0.470366    0.323851    11.00000   -1.20000
H26B  2    0.384112    0.466715    0.341765    11.00000   -1.20000
AFIX   0
C27   1    0.392369    0.307265    0.301715    11.00000    0.04710    0.09143 =
         0.04166   -0.02534   -0.00991   -0.00260
AFIX  23
H27A  2    0.449027    0.243176    0.293262    11.00000   -1.20000
H27B  2    0.339305    0.239447    0.311099    11.00000   -1.20000
AFIX   0
C28   1    0.344503    0.383558    0.272386    11.00000    0.08320    0.09348 =
         0.05834   -0.00874   -0.00813    0.01886
AFIX 137
H28A  2    0.330602    0.312885    0.252658    11.00000   -1.50000
H28B  2    0.391425    0.463518    0.265153    11.00000   -1.50000
H28C  2    0.277938    0.427737    0.278793    11.00000   -1.50000
AFIX   0
C29   1    0.459348    0.439061    0.431364    11.00000    0.03501    0.01744 =
         0.02807   -0.00056    0.01617   -0.00541
AFIX  23
H29A  2    0.435089    0.342957    0.441205    11.00000   -1.20000
H29B  2    0.492428    0.498677    0.451359    11.00000   -1.20000
AFIX   0
C30   1    0.363963    0.524698    0.415029    11.00000    0.03245    0.02731 =
         0.02850    0.00163    0.01261   -0.00081
AFIX  23
H30A  2    0.388410    0.608127    0.400324    11.00000   -1.20000
H30B  2    0.320754    0.456271    0.399209    11.00000   -1.20000
AFIX   0
C31   1    0.296266    0.588132    0.442807    11.00000    0.04153    0.04034 =
         0.04414   -0.00139    0.02537    0.00513
AFIX  23
H31A  2    0.277007    0.506411    0.458936    11.00000   -1.20000
H31B  2    0.337098    0.664223    0.457182    11.00000   -1.20000
AFIX   0
C32   1    0.197095    0.659719    0.425914    11.00000    0.04721    0.06329 =
         0.06820    0.00330    0.02928    0.01660
AFIX 137
H32A  2    0.215861    0.735264    0.408546    11.00000   -1.50000
H32B  2    0.158398    0.708053    0.444335    11.00000   -1.50000
H32C  2    0.152735    0.582249    0.413910    11.00000   -1.50000
AFIX   0
C33   1    0.606908    0.732172    0.422106    11.00000    0.02392    0.01563 =
         0.01820    0.00005    0.00702   -0.00153
C34   1    0.580326    0.811232    0.445951    11.00000    0.02419    0.01736 =
         0.02035   -0.00084    0.00782   -0.00274
C35   1    0.541446    0.905662    0.472942    11.00000    0.02391    0.01530 =
         0.01520   -0.00473    0.00928   -0.00503
C36   1    0.447312    0.985761    0.466795    11.00000    0.02330    0.01573 =
         0.01181    0.00008    0.00332   -0.00537
C37   1    0.406817    1.076738    0.493288    11.00000    0.02045    0.01318 =
         0.01955    0.00412    0.00521   -0.00134
C38   1    0.289204    1.083813    0.438631    11.00000    0.02087    0.01953 =
         0.01674    0.00222    0.00210   -0.00196
PART 1
C39   1    0.376902    0.997917    0.436180    21.00000    0.04767    0.02774 =
         0.01902   -0.01109    0.01533   -0.01429
AFIX  43
H39   2    0.390254    0.948036    0.414697    21.00000   -1.20000
AFIX   0
PART 0
C40   1    0.203571    1.117365    0.412132    11.00000    0.02924    0.01946 =
         0.02014    0.00060    0.00555   -0.00145
PART 1
C41   1    0.120534    1.203540    0.412873    21.00000    0.04545    0.06845 =
         0.01919   -0.00706    0.01648    0.01170
AFIX  43
H41   2    0.108082    1.259220    0.433648    21.00000   -1.20000
AFIX   0
PART 0
C42   1    0.048084    1.212845    0.381680    11.00000    0.03753    0.05406 =
         0.03160    0.01420   -0.00034    0.00065
AFIX  43
H42   2   -0.013341    1.273513    0.378500    11.00000   -1.20000
AFIX   0
C43   1    0.085758    1.117853    0.358161    11.00000    0.04399    0.05184 =
         0.04681   -0.00363   -0.01574    0.00287
AFIX  43
H43   2    0.049454    1.099751    0.335648    11.00000   -1.20000
AFIX   0
PART 2
S1A   4    0.383460    0.969187    0.426121   -21.00000    0.02055    0.01745 =
         0.01275    0.00038   -0.00474    0.00075
C39A  1    0.307127    1.133027    0.472810   -21.00000    0.04767    0.02774 =
         0.01902   -0.01109    0.01533   -0.01429
AFIX  43
H39A  2    0.259661    1.199193    0.483293   -21.00000   -1.20000
AFIX   0
C41A  1    0.166834    1.040118    0.383906   -21.00000    0.04545    0.06845 =
         0.01919   -0.00706    0.01648    0.01170
AFIX  43
H41A  2    0.189892    0.940420    0.379803   -21.00000   -1.20000
AFIX   0
S2A   4    0.106785    1.251392    0.422189   -21.00000    0.02568    0.06284 =
         0.02780    0.00686   -0.00394    0.01488
HKLF 4

REM  yqwh2_0m_a.res in P2(1)/n
REM R1 =  0.0446 for    7217 Fo > 4sig(Fo)  and  0.0796 for all   10187 data
REM    464 parameters refined using      0 restraints

END

WGHT      0.0432      0.0000

REM Highest difference peak  1.963,  deepest hole -0.987,  1-sigma level  0.162
Q1    1   0.7240  0.5719  0.3925  11.00000  0.05    1.96
Q2    1   0.5742  0.6155  0.3803  11.00000  0.05    1.55
Q3    1   0.2958  0.2476  0.3035  11.00000  0.05    1.48
Q4    1   0.6763  0.7089  0.4079  11.00000  0.05    0.84
Q5    1   0.6846  0.5073  0.3629  11.00000  0.05    0.82
Q6    1   0.4712  0.9546  0.3061  11.00000  0.05    0.80
Q7    1   0.6789  0.8357  0.3640  11.00000  0.05    0.79
Q8    1   0.6233  0.5069  0.4042  11.00000  0.05    0.78
Q9    1   0.7002  0.7197  0.3794  11.00000  0.05    0.78
Q10   1   0.6245  0.6540  0.4109  11.00000  0.05    0.78
;
_shelx_res_checksum              55806

_shelx_hkl_file                  
;
   1   0   0   -0.90    2.10
   1   0   0   -0.80    2.10
  -1   0   0   -0.80    1.90
   1   0   0    0.90    1.70
  -1   0   0   -0.60    1.40
   1   0   0    2.00    2.00
  -1   0   0    0.00    1.00
   1   0   0    1.20    1.50
  -1   0   0    0.20    2.00
  -1   0   0    2.90    1.70
   2   0   0  885.01   25.40
   2   0   0  854.01   25.50
  -2   0   0  889.11   23.80
   2   0   0  831.22   24.50
   2   0   0  887.41   22.80
   3   0   0   -1.30    6.60
  -3   0   0   13.00    6.60
   3   0   0   -1.30    5.10
   3   0   0  -10.20    6.40
   3   0   0    9.40    7.10
   4   0   0 1000.60   29.50
   4   0   0  961.20   33.70
   4   0   0  997.30   33.60
  -4   0   0 1039.50   31.40
   4   0   0  991.00   32.40
   5   0   0   -9.90    5.90
  -5   0   0   14.00    7.60
   5   0   0   -5.20    8.10
   5   0   0   -3.60    8.80
   5   0   0    4.90    8.10
   6   0   0  340.97   21.70
  -6   0   0  310.47   19.20
   6   0   0  298.27   17.00
   6   0   0  309.67   22.90
   6   0   0  305.77   22.30
   7   0   0  -16.20    9.10
  -7   0   0   -2.80    8.30
   7   0   0    6.10    9.80
   7   0   0    7.80    8.00
   7   0   0    3.20    9.50
  -8   0   0   28.10   10.90
   8   0   0   14.90    9.10
   8   0   0   30.10   12.50
   8   0   0   34.60   13.70
   8   0   0   13.50   12.10
   9   0   0   -8.50   12.60
   9   0   0   12.30    9.10
  -9   0   0    5.80   10.80
   9   0   0   19.80   12.80
   9   0   0    9.70   12.60
  10   0   0  443.96   32.10
  10   0   0  600.84   39.20
 -10   0   0  528.95   29.80
  10   0   0  492.45   26.90
  10   0   0  476.85   36.20
 -11   0   0   13.90   13.80
  11   0   0  -14.60   14.40
  11   0   0   19.10   15.70
  11   0   0    9.30   15.80
 -11   0   0   -8.60   12.00
  12   0   0   59.39   22.40
 -12   0   0  112.49   20.50
  12   0   0  118.89   27.10
  13   0   0  -11.90   17.10
  13   0   0    6.40   19.50
  14   0   0   40.00   23.20
  14   0   0   56.09   27.10
  15   0   0   26.00   23.10
  15   0   0   -0.20   23.80
  16   0   0  187.08   39.40
  16   0   0  181.98   39.70
   0   1   0   -6.10    3.10
   1  -1   0  774.42   19.30
   1  -1   0  780.32   20.50
  -1  -1   0  801.52   21.20
  -1  -1   0  825.32   20.70
  -1   1   0  803.22   23.40
   1   1   0  812.52   21.30
   1   1   0  807.52   20.70
   1   1   0  803.12   22.00
  -1   1   0  830.82   19.40
  -1   1   0  781.02   20.50
   2  -1   0  599.34   20.70
   2  -1   0  623.34   21.00
   2  -1   0  633.74   20.30
   2   1   0  635.14   19.70
  -2   1   0  619.14   21.20
  -2   1   0  629.64   15.90
   2   1   0  647.04   20.90
   2   1   0  629.34   20.20
   3  -1   0 1686.63   45.60
   3  -1   0 1699.03   44.20
   3  -1   0 1679.13   46.30
   3   1   0 1639.34   45.60
  -3   1   0 1666.03   45.20
   3   1   0 1610.84   44.90
   3   1   0 1608.04   43.80
  -3   1   0 1602.14   39.50
   4  -1   0  540.75   21.30
   4  -1   0  539.95   23.20
   4  -1   0  515.85   24.30
  -4   1   0  547.75   23.20
   4   1   0  555.94   24.60
   4   1   0  557.14   23.30
   4   1   0  537.75   22.10
   5  -1   0  270.57   18.20
   5  -1   0  270.07   16.40
   5  -1   0  255.07   19.90
   5  -1   0  247.18   17.70
  -5   1   0  253.37   18.20
   5   1   0  244.78   19.40
   5   1   0  290.17   18.10
   5   1   0  263.17   18.90
   6  -1   0   41.70    9.40
   6  -1   0   29.50   11.90
  -6  -1   0   43.00   10.00
   6  -1   0   38.50   12.10
   6  -1   0   34.80   11.90
  -6   1   0   29.50   10.60
   6   1   0   31.60   12.20
   6   1   0   38.30   11.40
   6   1   0   72.09   14.60
   7  -1   0  386.36   21.20
  -7  -1   0  417.16   22.00
   7  -1   0  366.86   25.60
   7  -1   0  344.47   23.50
   7  -1   0  368.16   24.90
   7   1   0  376.86   24.80
  -7   1   0  397.76   23.70
   7   1   0  414.16   27.70
   7   1   0  364.46   23.50
   8  -1   0  146.39   16.40
   8  -1   0  133.49   21.30
  -8  -1   0  120.59   15.60
   8  -1   0  115.29   18.10
   8   1   0  115.39   20.10
   8   1   0   96.19   16.70
  -8   1   0  118.69   16.80
   8   1   0  118.09   20.20
   9  -1   0  687.53   37.90
   9  -1   0  627.94   30.40
   9  -1   0  705.53   38.70
  -9  -1   0  653.13   30.80
  -9   1   0  679.93   33.10
   9   1   0  704.73   36.60
   9   1   0  676.73   39.40
   9   1   0  731.43   38.60
  10  -1   0   17.10   14.00
  10  -1   0   31.70   16.70
 -10  -1   0   26.50   13.20
  10  -1   0   25.60   12.10
 -10   1   0   19.00   13.20
  10   1   0   20.30   14.60
  10   1   0   13.10   15.90
  10   1   0   28.60   16.30
  11  -1   0    9.00   15.10
  11  -1   0    3.70   17.80
  11  -1   0   12.60   15.50
 -11  -1   0   17.30   14.60
 -11   1   0   -3.40   11.80
  11   1   0    0.70   16.90
  11   1   0    0.30   15.10
 -11   1   0    0.30   14.30
  11   1   0   15.20   15.60
 -12  -1   0   75.69   20.00
  12  -1   0   64.09   22.60
  12  -1   0   55.09   23.00
  12   1   0   66.49   23.40
  12   1   0  128.39   25.40
  12   1   0   70.49   23.40
  13  -1   0  216.88   35.90
 -13  -1   0  208.18   28.80
  13  -1   0  205.68   33.60
  13   1   0  206.48   32.80
  13   1   0  212.98   31.60
  13   1   0  162.78   30.30
  14  -1   0  163.68   34.60
  14  -1   0   73.29   28.00
  14   1   0  203.38   34.50
  14   1   0  199.48   36.30
  15  -1   0   35.90   27.40
  15  -1   0   12.30   25.80
  15   1   0    9.90   24.90
  15   1   0   24.30   23.40
  16  -1   0   25.50   29.30
  16  -1   0   -9.90   26.90
  16   1   0   -8.00   24.60
  16   1   0  -35.20   23.50
   0  -2   0   63.69    8.50
   0   2   0   72.39   10.10
  -1  -2   0   59.29    5.10
   1  -2   0   61.39    6.90
   1   2   0   51.89    8.90
  -1   2   0   69.59   10.80
   1   2   0   55.09    5.20
  -1   2   0   59.39    5.20
   2  -2   0  164.48   14.50
   2  -2   0  122.39    7.90
   2  -2   0  157.88   12.10
   2  -2   0  135.99    9.90
  -2   2   0  134.09    7.80
  -2   2   0  170.88   15.40
   2   2   0  135.89   11.80
   2   2   0  135.29    9.90
   2   2   0  141.59   11.30
   3  -2   0  235.68   14.60
   3  -2   0  238.68   16.60
   3  -2   0  229.58   15.30
   3  -2   0  225.38    8.20
  -3   2   0  227.18    8.10
   3   2   0  226.18   15.10
   3   2   0  241.28   13.90
   3   2   0  218.38   13.90
  -3   2   0  239.58   17.80
   4  -2   0  155.08   15.60
   4  -2   0  181.28   15.90
   4  -2   0  185.18   15.00
   4   2   0  155.38   15.20
  -4   2   0  145.09    7.70
   4   2   0  175.48   14.50
  -4   2   0  154.18   16.00
   4   2   0  179.98   15.50
   5  -2   0 2173.78   60.59
   5  -2   0 2164.48   61.39
   5  -2   0 2191.58   63.09
   5   2   0 2061.69   60.89
   5   2   0 2010.80   58.69
  -5   2   0 2118.19   61.89
  -5   2   0 2044.00   50.89
   5   2   0 2146.49   62.09
   6  -2   0  219.48   21.10
   6  -2   0  160.78   19.60
   6  -2   0  222.38   19.50
   6   2   0  237.68   22.40
   6   2   0  213.68   20.30
   6   2   0  198.98   18.00
  -6   2   0  234.98   21.00
   7  -2   0  374.46   26.10
   7  -2   0  413.96   24.30
   7  -2   0  310.57   24.30
   7   2   0  342.27   25.90
   7   2   0  387.96   25.90
   7   2   0  329.17   22.50
  -7   2   0  377.56   24.50
   8  -2   0   85.89   14.60
   8  -2   0   58.09   17.10
   8  -2   0   91.49   17.70
   8   2   0   68.99   15.80
   8   2   0   55.69   16.00
  -8   2   0   79.79   15.80
   8   2   0   74.49   15.50
   9  -2   0  393.56   32.10
   9  -2   0  407.66   31.40
  -9  -2   0  327.97   23.50
   9  -2   0  390.06   26.50
   9   2   0  382.46   30.80
   9   2   0  388.86   30.20
   9   2   0  354.86   27.10
  -9   2   0  393.96   28.60
  10  -2   0   97.29   22.00
 -10  -2   0  109.89   16.60
  10  -2   0  110.39   24.60
  10  -2   0   77.39   16.40
  10   2   0   70.29   18.50
 -10   2   0   90.79   18.70
  10   2   0   80.09   20.40
  10   2   0  118.19   23.40
 -11  -2   0  363.16   35.60
  11  -2   0  397.46   29.90
  11  -2   0  475.25   42.90
  11  -2   0  494.85   44.30
 -11   2   0  362.26   32.70
  11   2   0  498.15   39.00
  11   2   0  415.46   32.80
  11   2   0  406.06   38.40
 -12  -2   0   -9.30   17.10
  12  -2   0  -26.20   18.50
  12  -2   0   -5.40   18.50
  12   2   0   30.50   20.90
  12   2   0   -5.70   18.00
 -12   2   0  -17.20   14.40
  12   2   0    5.80   15.90
 -13  -2   0   90.79   25.70
  13  -2   0   60.19   24.00
  13  -2   0   86.39   27.20
  13   2   0   72.19   25.70
  13   2   0  107.69   25.40
  13   2   0   84.39   24.20
 -14  -2   0   20.90   22.30
  14  -2   0    7.90   24.70
  14  -2   0   40.60   26.20
  14   2   0   42.30   26.60
  14   2   0   29.10   21.50
  14   2   0   -5.50   21.70
  15  -2   0  108.69   33.90
  15  -2   0  144.39   37.80
  15   2   0  136.79   35.20
  15   2   0  123.59   33.40
  15   2   0  155.28   31.50
  16  -2   0   71.59   34.70
  16  -2   0   -4.30   28.70
  16   2   0   -3.10   20.30
  16   2   0   13.40   29.10
   0  -3   0   -5.10    6.40
   0   3   0   -2.00    8.60
   1  -3   0  101.39   10.40
  -1   3   0   91.89    5.90
   1   3   0   89.09    6.00
  -1   3   0   87.39   13.40
   1   3   0   83.49   12.10
   2  -3   0 2284.37   56.39
  -2   3   0 2277.77   64.99
   2   3   0 2214.58   62.19
   2   3   0 2316.57   55.59
   3  -3   0   10.00    8.30
   3  -3   0   10.20    6.70
   3  -3   0    8.50    4.50
   3  -3   0   37.00   11.20
   3   3   0    6.60    5.90
  -3   3   0   -9.80    9.20
   3   3   0   21.50    8.10
   4  -3   0  779.52   31.70
   4  -3   0  852.11   34.60
   4  -3   0  806.22   21.20
   4  -3   0  811.52   30.00
  -4   3   0  836.12   35.50
   4   3   0  801.42   29.90
   4   3   0  869.01   30.20
   5  -3   0  170.38   18.40
   5  -3   0  148.39   16.70
   5  -3   0  180.68   19.20
   5   3   0  174.08   18.00
   5   3   0  142.39   15.30
  -5   3   0  157.78   19.00
   5   3   0  161.58   16.20
   6  -3   0  288.77   22.70
   6  -3   0  295.27   23.00
   6  -3   0  312.27   23.30
   6   3   0  319.57   23.00
  -6   3   0  340.17   24.90
   6   3   0  322.27   20.90
   6   3   0  276.47   21.20
   7  -3   0  237.88   24.90
   7  -3   0  272.97   24.60
   7  -3   0  249.28   23.90
  -7   3   0  229.38   24.30
   7   3   0  254.37   22.00
   7   3   0  268.97   24.70
  -7   3   0  241.08    9.30
  -7   3   0  222.68    9.50
   7   3   0  256.87   24.60
   8  -3   0 1050.59   47.30
   8  -3   0 1163.28   45.90
   8  -3   0 1175.08   50.29
   8   3   0 1191.68   47.90
   8   3   0 1079.49   44.10
   8   3   0 1155.48   49.10
  -8   3   0 1115.79   47.40
   9  -3   0  253.77   26.10
   9  -3   0  279.27   31.70
   9  -3   0  282.57   29.70
   9   3   0  286.47   28.80
   9   3   0  319.67   28.70
  -9   3   0  253.77   27.20
   9   3   0  244.78   29.60
 -10  -3   0   64.39   16.50
 -10  -3   0   81.69   22.90
  10  -3   0   64.69   19.70
  10  -3   0   66.69   17.70
  10  -3   0   73.39   23.00
  10   3   0   69.39   21.20
  10   3   0   86.39   19.20
 -10   3   0   61.99   19.70
  10   3   0   76.89   20.70
  11  -3   0    7.90   17.60
 -11  -3   0  -11.70   17.00
  11  -3   0  -26.70   11.70
  11  -3   0  -14.80   16.70
 -11   3   0    2.30   16.40
  11   3   0  -27.80   15.20
  11   3   0    5.90   18.20
  11   3   0   29.50   16.80
  12  -3   0  206.28   34.60
 -12  -3   0  213.48   33.30
  12  -3   0  151.28   29.40
  12   3   0  175.18   31.50
  12   3   0  190.68   30.10
  12   3   0  176.88   28.40
 -12   3   0  171.38   28.20
 -13  -3   0   20.80   23.70
  13  -3   0   63.59   25.70
  13  -3   0   45.00   23.20
  13   3   0   34.20   20.10
  13   3   0   16.90   20.00
  13   3   0   19.90   23.50
 -14  -3   0  337.97   42.80
  14  -3   0  272.47   42.70
  14  -3   0  322.47   45.00
  14   3   0  323.97   41.50
  14   3   0  288.97   36.30
  14   3   0  211.48   34.90
 -15  -3   0   50.99   28.40
  15  -3   0   40.10   30.20
  15  -3   0   14.20   28.10
  15   3   0    9.40   23.30
  15   3   0    1.50   25.60
  16  -3   0  -42.80   25.60
  16   3   0  -13.20   27.60
  16   3   0  -51.89   23.30
   0  -4   0 1480.85   46.10
   0   4   0 1429.86   49.10
   1  -4   0  496.55   22.50
  -1  -4   0  538.35   26.30
   1   4   0  486.05   12.90
  -1   4   0  450.45   12.90
  -1   4   0  478.95   27.40
   1   4   0  468.55   26.10
   2  -4   0  182.98   13.60
  -2  -4   0  168.28   18.20
  -2   4   0  206.68   21.50
   2   4   0  251.07   22.10
   2   4   0  210.38   10.30
   3  -4   0   16.80    6.00
   3  -4   0   17.40   11.80
   3  -4   0   21.80    9.00
  -3   4   0   40.70   13.60
   3   4   0   24.60    9.40
   3   4   0   16.00    6.30
   3   4   0   18.90   10.20
   4  -4   0  163.08   10.50
   4  -4   0  176.78   15.20
   4  -4   0  176.28   17.80
   4  -4   0  194.08   21.30
   4   4   0  158.48   16.10
   4   4   0  173.28   14.80
  -4   4   0  180.18   21.40
   5  -4   0  377.76   10.30
   5  -4   0  354.36   21.70
   5  -4   0  337.87   26.20
   5  -4   0  356.56   23.10
  -5   4   0  390.86   27.90
   5   4   0  339.97   21.60
   5   4   0  326.27   20.50
   6  -4   0  332.07   23.70
   6  -4   0  410.36   28.00
   6  -4   0  328.57   25.00
   6   4   0  325.77   22.30
   6   4   0  370.36   23.00
  -6   4   0  359.76   28.30
   7  -4   0   34.70   14.80
   7  -4   0   47.60   14.00
   7  -4   0   46.40   15.50
   7   4   0   -2.00   10.50
  -7   4   0   39.00   15.60
   7   4   0   39.60   13.40
   8  -4   0   87.69   18.10
  -8  -4   0   74.69   20.90
   8  -4   0   59.79   17.10
   8  -4   0  101.79   19.20
   8   4   0   98.99   18.80
  -8   4   0   47.40   18.30
   8   4   0   88.29   16.80
  -9  -4   0  148.39   26.40
   9  -4   0  193.78   25.10
   9  -4   0  176.28   27.20
   9  -4   0  146.79   23.10
   9   4   0  156.58   21.80
   9   4   0  164.28   24.30
  -9   4   0  178.88   26.90
  10  -4   0  513.75   38.40
 -10  -4   0  460.25   43.30
  10  -4   0  505.45   36.50
  10  -4   0  544.35   40.40
  10   4   0  490.75   37.20
  10   4   0  475.05   37.30
  10   4   0  547.35   35.10
 -10   4   0  482.15   40.30
  11  -4   0  186.08   27.70
 -11  -4   0  200.98   33.70
  11  -4   0  233.28   31.60
  11  -4   0  203.58   32.90
 -11   4   0  235.18   32.20
  11   4   0  267.87   33.60
  11   4   0  139.69   27.30
  11   4   0  194.88   27.80
  12  -4   0  177.38   28.30
  12  -4   0  180.08   32.20
 -12  -4   0  265.77   38.70
  12  -4   0  153.78   31.30
  12   4   0  152.18   31.20
  12   4   0  198.48   29.00
 -12   4   0  152.28   29.30
  12   4   0  180.38   31.60
  13  -4   0  -12.90   20.70
 -13  -4   0   19.10   26.20
  13  -4   0   29.70   24.30
  13   4   0    1.20   21.90
  13   4   0   33.00   22.30
  14  -4   0   -6.10   25.10
 -14  -4   0  110.89   34.90
  14   4   0   21.50   26.10
  15  -4   0    9.20   27.70
 -15  -4   0  -11.80   30.50
  15   4   0  -40.00   22.60
   0  -5   0   -4.50    8.70
   0   5   0  -12.50    8.70
   1  -5   0  694.93   29.90
  -1  -5   0  674.13   32.40
  -1   5   0  708.73   35.70
   1   5   0  657.53   34.00
   2  -5   0   38.90   10.30
  -2  -5   0   36.20   13.00
  -2   5   0   55.09   15.70
   2   5   0   53.89   14.10
   2   5   0   59.79    6.30
   3  -5   0 1282.57   41.60
   3  -5   0 1190.98   38.00
  -3  -5   0 1201.18   48.70
   3  -5   0 1195.98   48.20
   3   5   0 1296.37   43.70
  -3   5   0 1128.39   48.10
   3   5   0 1239.08   47.40
   3   5   0 1199.18   34.80
   4  -5   0   73.89    9.30
   4  -5   0   74.29   13.60
  -4  -5   0   55.99   15.80
   4  -5   0   90.99   18.00
   4   5   0   83.49   11.00
  -4   5   0   89.09   18.50
   4   5   0   82.69   14.20
   5  -5   0   81.09   15.40
   5  -5   0   77.59   18.30
   5  -5   0   64.89    8.00
  -5  -5   0   38.50   14.40
   5   5   0   78.49   12.30
   5   5   0   72.49   14.50
  -5   5   0   69.29   18.30
   6  -5   0    8.90   12.70
  -6  -5   0   18.40   13.80
   6  -5   0   13.30   13.70
   6   5   0   18.60   11.10
   6   5   0   18.70   11.70
  -6   5   0   30.40   14.90
   7  -5   0  208.28   26.20
  -7  -5   0  202.38   27.40
   7  -5   0  229.08   26.70
   7   5   0  233.88   23.00
  -7   5   0  217.38   27.80
   7   5   0  241.08   23.70
  -8  -5   0  -16.70   14.90
   8  -5   0    1.10   14.10
   8  -5   0    0.40   13.00
   8  -5   0   17.80   14.90
   8   5   0   -2.60   12.10
   8   5   0  -10.10   12.10
  -8   5   0    7.50   16.90
   9  -5   0  559.24   39.10
   9  -5   0  584.94   38.70
   9  -5   0  582.74   40.10
  -9  -5   0  558.64   45.00
   9   5   0  554.94   36.20
  -9   5   0  560.64   42.40
   9   5   0  580.04   34.80
  10  -5   0   28.10   19.30
  10  -5   0  -15.00   15.20
  10  -5   0   -1.40   18.70
 -10  -5   0   40.50   23.50
  10   5   0    2.30   14.30
 -10   5   0   26.00   20.90
  10   5   0   26.20   16.80
  11  -5   0   10.00   18.40
 -11  -5   0   88.19   28.10
  11  -5   0   74.39   24.30
 -11   5   0   34.80   24.00
  11   5   0   17.70   16.40
  11   5   0    5.60   18.40
 -12  -5   0   24.70   26.50
  12  -5   0  -24.20   20.40
  12  -5   0   24.70   19.90
 -12   5   0    5.70   23.20
  12   5   0   19.00   20.30
  13  -5   0  327.17   43.60
 -13  -5   0  393.56   48.90
 -13   5   0  308.97   40.10
  13   5   0  310.97   41.50
 -14  -5   0  -37.10   26.60
  14  -5   0  -20.60   24.20
  14   5   0  -30.80   20.70
  15  -5   0   59.89   33.90
 -15  -5   0   45.80   36.90
  15   5   0  -45.90   25.70
   0  -6   0 1141.69   45.70
   0   6   0 1164.98   50.49
  -1  -6   0  411.76   28.70
   1  -6   0  381.26   24.90
   1   6   0  397.76   29.60
  -1   6   0  333.37   27.80
   2  -6   0   24.00   14.30
  -2  -6   0   21.70   12.60
   2  -6   0   26.40   10.30
   2   6   0    6.20   12.20
  -2   6   0   39.80   14.50
   3  -6   0   50.09   12.00
  -3  -6   0   34.90   15.00
   3  -6   0    5.60   12.10
   3  -6   0   27.40    9.60
   3   6   0   26.00   14.20
  -3   6   0    7.40   14.10
   4  -6   0  487.85   34.60
   4  -6   0  495.95   28.10
  -4  -6   0  507.75   36.50
   4  -6   0  523.35   23.50
   4   6   0  522.35   28.40
   4   6   0  519.25   21.80
  -4   6   0  491.95   36.60
  -5  -6   0  432.16   36.30
   5  -6   0  418.66   34.60
   5  -6   0  431.46   27.80
   5   6   0  371.16   26.10
   5   6   0  420.86   22.50
  -5   6   0  457.95   40.10
   6  -6   0  444.06   30.80
  -6  -6   0  356.96   35.40
   6  -6   0  435.96   35.20
   6   6   0  376.06   27.10
   6   6   0  406.46   25.00
  -6   6   0  496.05   39.00
   7  -6   0   76.79   21.70
   7  -6   0   62.69   18.20
  -7  -6   0   77.89   22.80
  -7   6   0   67.39   22.90
   7   6   0   67.39   16.50
   7   6   0   58.39   14.80
   8  -6   0   44.20   19.90
  -8  -6   0   19.40   18.90
   8  -6   0   30.80   16.90
   8   6   0   22.20   14.80
   8   6   0   22.20   14.20
  -8   6   0    4.30   19.30
   9  -6   0   84.59   23.80
  -9  -6   0   36.90   23.90
   9  -6   0   79.79   22.80
  -9   6   0   26.20   23.40
   9   6   0   65.79   18.10
   9   6   0   58.89   18.10
  10  -6   0  365.36   39.30
  10  -6   0  331.57   38.90
 -10  -6   0  274.07   37.60
 -10   6   0  323.97   41.30
  10   6   0  256.17   31.30
  11  -6   0  142.79   29.50
  11  -6   0  155.18   31.20
 -11  -6   0  139.49   31.50
 -11   6   0  165.58   34.40
  11   6   0   89.49   24.30
  12  -6   0  116.59   31.00
  12  -6   0  123.49   29.10
 -12  -6   0   79.69   35.40
 -12   6   0  108.39   31.60
  12   6   0   43.50   24.30
  13  -6   0   18.70   25.40
 -13  -6   0   56.69   34.20
  13   6   0   -1.70   22.20
 -13   6   0   41.10   27.10
 -14  -6   0   -4.50   30.80
  14  -6   0    8.40   29.30
  14   6   0  -25.30   35.00
   0  -7   0  -21.80    9.60
   0   7   0    2.00   14.80
  -1  -7   0   61.99   16.60
   1  -7   0   84.49   15.60
  -1   7   0   83.29   21.60
   1   7   0   91.99   20.40
  -2  -7   0  705.63   40.60
   2  -7   0  676.53   33.40
   2  -7   0  640.54   40.40
   2   7   0  642.24   40.50
  -2   7   0  633.44   42.20
   3  -7   0   93.19   15.40
   3  -7   0   89.69   22.40
  -3  -7   0   91.49   21.50
   3  -7   0   86.39   14.90
  -3   7   0   96.19   23.10
   3   7   0   72.29   18.80
  -4  -7   0  516.85   39.20
   4  -7   0  452.95   36.30
   4  -7   0  541.75   30.40
   4   7   0  572.54   32.70
  -4   7   0  475.85   38.30
   5  -7   0   38.80   15.20
  -5  -7   0  -14.80   16.50
   5  -7   0   14.40   16.90
   5   7   0   15.50   13.30
  -5   7   0   25.90   20.80
  -6  -7   0  136.59   26.10
   6  -7   0  197.48   25.40
   6  -7   0  183.28   29.30
  -6   7   0  197.38   32.00
   6   7   0  217.08   25.40
  -7  -7   0   67.19   21.40
   7  -7   0   36.40   17.20
   7  -7   0   60.39   24.40
  -7   7   0  136.69   31.30
   7   7   0   63.09   17.70
   8  -7   0  467.45   36.40
  -8  -7   0  328.47   40.00
   8  -7   0  409.06   42.20
  -8   7   0  340.57   40.60
   9  -7   0   -4.90   19.30
   9  -7   0  -15.60   17.50
  -9  -7   0   15.90   23.40
  -9   7   0   52.09   27.10
 -10  -7   0   22.70   27.30
  10  -7   0   13.10   20.60
  10  -7   0   40.10   22.00
 -10   7   0    1.10   23.20
  11  -7   0   -7.20   21.20
  11  -7   0  -12.50   18.30
 -11  -7   0  114.39   35.30
 -11   7   0    9.40   27.00
 -12  -7   0  100.59   39.40
  12  -7   0   90.99   29.80
  12  -7   0   46.80   27.10
 -12   7   0   57.89   31.00
  13  -7   0   63.79   30.60
 -13  -7   0   37.10   34.70
  13  -7   0   -7.40   25.50
 -13   7   0  -26.90   28.90
   0  -8   0   46.40   16.40
   0  -8   0   35.30   18.60
   0   8   0   40.00   19.50
   1  -8   0  456.45   32.00
  -1  -8   0  447.26   34.70
   1  -8   0  375.36   37.90
   1   8   0  441.96   41.60
  -1   8   0  497.55   46.30
   2  -8   0  -11.30   18.20
   2  -8   0    0.10   11.90
  -2  -8   0  -23.80   12.30
  -2   8   0   22.40   17.10
   2   8   0   17.40   17.00
   3  -8   0  -12.50   17.70
  -3  -8   0   31.40   19.40
  -3   8   0   31.10   20.60
   3   8   0    0.80   17.20
  -4  -8   0  164.78   29.30
   4  -8   0  134.49   28.50
  -4   8   0  128.89   29.30
   4   8   0  167.28   23.70
   5  -8   0  806.42   52.69
  -5  -8   0  759.82   49.99
   5   8   0  699.13   40.00
  -5   8   0  771.12   51.29
   6  -8   0   27.30   20.60
  -6  -8   0   93.29   27.00
   6   8   0   83.09   22.20
  -6   8   0  138.89   32.10
   7  -8   0  129.09   28.30
  -7  -8   0  123.39   30.20
  -7   8   0  106.59   32.30
   8  -8   0   34.50   23.90
  -8  -8   0    8.90   19.70
  -8   8   0   40.10   27.70
   9  -8   0   84.29   28.40
  -9  -8   0   80.99   30.30
  -9   8   0   75.99   31.90
 -10  -8   0   23.60   28.20
  10  -8   0   34.50   25.40
 -10   8   0  -23.10   27.50
  11  -8   0  178.88   36.20
 -11  -8   0  159.28   40.90
 -11   8   0   89.59   35.40
 -12  -8   0  -32.30   28.90
  12  -8   0   -7.30   24.70
 -12   8   0   -0.80   31.70
   0  -9   0   10.90   22.20
   0  -9   0   -7.30   13.90
   0   9   0  -16.60   18.30
  -1  -9   0  253.57   31.90
  -1  -9   0  201.18   31.70
   1  -9   0  273.87   38.00
  -1   9   0  284.97   37.20
   1   9   0  209.58   32.80
   2  -9   0  245.98   37.10
  -2  -9   0  248.08   32.70
   2   9   0  234.78   34.20
  -2   9   0  263.37   37.40
   3  -9   0  538.75   49.99
  -3  -9   0  424.36   42.50
  -3   9   0  473.65   48.40
   3   9   0  495.75   47.50
   4  -9   0   97.19   27.90
  -4  -9   0   81.39   27.10
  -4   9   0   77.19   28.80
   4   9   0  101.19   22.30
  -5  -9   0   11.10   22.80
   5  -9   0   63.19   24.20
  -5   9   0   33.50   24.10
   6  -9   0    5.90   20.40
  -6  -9   0   19.30   24.60
  -6   9   0   23.80   27.90
   7  -9   0  144.59   33.70
  -7  -9   0  144.29   33.90
  -7   9   0  135.39   36.00
  -8  -9   0   34.10   28.70
   8  -9   0  128.99   34.10
  -8   9   0   90.09   33.50
   9  -9   0  208.18   41.10
  -9  -9   0  143.59   37.50
  -9   9   0  177.68   42.00
  10  -9   0   25.80   28.30
 -10  -9   0    7.50   25.00
 -10   9   0   36.60   31.20
   0 -10   0 1043.10   63.39
   0  10   0  952.10   63.59
  -1 -10   0  -10.00   17.20
   1 -10   0   -9.60   21.90
  -1 -10   0   53.79   27.20
  -1  10   0   19.50   23.10
   1  10   0    8.00   22.40
  -2 -10   0   66.29   24.40
  -2 -10   0   14.90   23.80
   2 -10   0   71.69   30.30
   2  10   0   45.10   25.60
  -2  10   0  119.09   30.80
   3 -10   0    5.50   27.20
  -3 -10   0    0.30   21.80
  -3 -10   0  -21.70   21.10
   3  10   0  -27.50   20.90
  -3  10   0  -24.10   20.30
  -4 -10   0   69.79   27.50
   4 -10   0   92.99   33.40
  -4 -10   0   98.59   28.50
  -4  10   0   68.89   30.60
   5 -10   0    4.90   25.40
  -5 -10   0  -43.60   20.80
  -5 -10   0  -12.60   22.50
  -5  10   0   13.20   27.10
  -6 -10   0  198.28   37.40
   6 -10   0  113.99   35.40
  -6  10   0  148.99   40.10
   7 -10   0  -14.40   23.60
  -7 -10   0  -12.30   22.10
  -7  10   0    3.60   31.70
  -8 -10   0   -1.60   26.70
   8 -10   0   -1.20   27.30
  -8  10   0  -14.40   30.20
   0 -11   0   19.00   28.30
   0  11   0   14.70   25.70
   1 -11   0   58.99   30.30
  -1 -11   0   16.00   26.10
   1  11   0   92.99   31.80
  -1  11   0  133.29   37.40
   2 -11   0   51.69   32.00
  -2 -11   0   60.49   28.90
  -2  11   0   40.10   29.70
   2  11   0   63.99   30.80
   3 -11   0  178.28   41.50
  -3 -11   0  151.18   36.40
  -3 -11   0  164.28   35.80
  -3  11   0  274.97   43.60
   4 -11   0   57.49   34.10
  -4 -11   0   53.29   28.90
  -4 -11   0   76.59   32.00
  -4  11   0   45.40   30.60
   5 -11   0    7.40   27.40
  -5 -11   0   35.70   27.30
  -5 -11   0   58.29   30.50
  -5  11   0   52.09   35.90
  16   0  -1   20.20   27.20
  16   0  -1  -17.00   25.60
  15   0  -1  109.49   32.80
  15   0  -1  127.89   30.30
  14   0  -1  -10.90   21.10
  14   0  -1    5.10   18.60
  13   0  -1  103.29   28.00
  13   0  -1  122.89   28.70
 -12   0   1   -1.60   13.80
  12   0  -1  -20.30   17.50
  12   0  -1   -8.30   14.90
 -11   0   1  473.25   29.40
  11   0  -1  414.66   36.40
  11   0  -1  366.06   37.00
 -11   0   1  456.05   31.60
  11   0  -1  374.56   37.80
  10   0  -1   -7.70   11.30
 -10   0   1    9.80   11.40
  10   0  -1  -25.10   13.00
  10   0  -1    0.80   10.00
 -10   0   1   23.00   13.60
  10   0  -1   -5.50   13.90
  -9   0   1 1070.49   39.60
   9   0  -1 1088.99   49.30
   9   0  -1  983.60   38.40
   9   0  -1 1007.10   47.20
   9   0  -1 1082.29   45.20
   8   0  -1   -0.70   10.00
  -8   0   1   -5.50    8.60
   8   0  -1    5.60   11.40
   8   0  -1    9.20   11.40
   8   0  -1    1.50    8.20
  -7   0   1   31.20    9.40
   7   0  -1   16.60   10.50
   7   0  -1    5.30   10.60
   7   0  -1   16.70    8.60
   7   0  -1    7.90   10.30
  -6   0   1    0.40    7.30
   6   0  -1    3.40    8.50
   6   0  -1   -4.00    7.30
   6   0  -1    0.90    9.00
   6   0  -1    7.90    9.30
  -5   0   1  379.06   18.20
   5   0  -1  394.26   23.10
   5   0  -1  386.36   21.10
   5   0  -1  389.56   18.30
   5   0  -1  395.66   22.70
   4   0  -1   -1.20    7.40
   4   0  -1    5.10    8.70
   4   0  -1    1.20    6.20
   4   0  -1   -2.00    6.90
  -4   0   1    5.20    6.70
   3   0  -1  780.42   24.10
   3   0  -1  781.22   27.00
   3   0  -1  769.02   25.30
  -3   0   1  809.52   23.50
   3   0  -1  792.12   26.70
   2   0  -1   -2.30    4.40
   2   0  -1    0.80    4.50
   2   0  -1   -0.10    4.30
   2   0  -1   -1.20    4.60
   2   0  -1    2.90    4.70
  -2   0   1    1.60    3.60
   1   0  -1   55.79    4.30
   1   0  -1   81.09    4.70
   1   0  -1   74.39    4.20
   1   0  -1   69.79    4.10
   1   0  -1   67.79    4.30
  -1   0   1   51.79    4.00
   1   0  -1   54.19    2.90
   1   0   1 8314.27  180.58
  -1   0  -1 8267.37  180.48
   1   0   1 8310.07  180.58
  -1   0  -1 8060.29  180.58
   2   0   1    0.60    4.90
   2   0   1   -2.70    4.70
  -2   0  -1    8.20    5.30
   2   0   1   -1.80    3.00
  -2   0  -1   -1.50    2.60
   2   0   1   -0.50    5.10
   3   0   1 1799.72   48.30
   3   0   1 1792.92   43.40
   3   0   1 1760.52   47.60
  -3   0  -1 1818.72   46.90
   3   0   1 1734.53   48.10
   4   0   1    3.40    8.40
  -4   0  -1    3.80    7.90
   4   0   1   -7.50    8.30
   4   0   1    3.60    5.40
   4   0   1    7.50    8.00
   5   0   1   96.59   13.10
   5   0   1  117.59   10.80
   5   0   1  110.69   14.20
   5   0   1  106.99   14.30
  -5   0  -1  104.59   12.80
   6   0   1    4.20   10.20
   6   0   1    4.60    9.50
  -6   0  -1   -6.20    7.80
   6   0   1   -2.70    9.80
   6   0   1    5.70    6.80
   7   0   1  419.06   26.20
   7   0   1  450.25   21.00
   7   0   1  442.76   28.70
  -7   0  -1  412.36   23.60
   7   0   1  435.26   26.30
   8   0   1   -6.00   11.30
   8   0   1    2.60   10.10
  -8   0  -1    9.40   10.00
   8   0   1   -8.10   10.60
   8   0   1   -4.60    7.40
   9   0   1   25.80   15.00
   9   0   1   35.50   13.50
   9   0   1   29.90   16.00
  -9   0  -1   19.50   11.70
   9   0   1   22.70   10.20
  10   0   1   -4.00   14.20
  10   0   1    8.10    9.40
  10   0   1   -7.90   12.70
  10   0   1    2.80   14.90
 -10   0  -1    8.60   12.80
  11   0   1 1161.08   57.39
  11   0   1 1142.49   57.49
 -11   0  -1 1188.58   48.80
  11   0   1 1256.27   54.89
  12   0   1    5.50   18.70
 -12   0  -1   -7.40   14.00
  12   0   1   12.90   17.00
  12   0   1   -3.30   19.40
  13   0   1  325.27   41.30
  13   0   1  360.46   41.70
  14   0   1    9.00   19.00
  14   0   1   27.50   20.90
  15   0   1   -7.10   21.60
  15   0   1    9.00   24.20
  16   0   1  -13.30   25.20
  16   0   1  -39.60   24.70
  16  -1  -1   54.19   30.80
  16  -1  -1  -19.50   25.20
  16   1  -1   73.89   30.40
  16   1  -1    1.30   24.60
  15  -1  -1   11.00   25.70
  15  -1  -1  -29.80   22.30
  15   1  -1   -8.80   22.30
  15   1  -1   -4.60   18.90
  14  -1  -1  -11.50   21.80
  14  -1  -1   -8.60   20.60
  14   1  -1  -15.00   21.70
  14   1  -1    4.70   21.90
  13  -1  -1   78.59   25.70
  13  -1  -1  126.09   30.00
 -13  -1   1   89.69   23.20
  13   1  -1   94.59   27.00
  13   1  -1  131.09   28.70
  13   1  -1   86.39   23.40
  12  -1  -1  305.77   35.60
 -12  -1   1  334.77   32.40
  12  -1  -1  286.17   36.00
  12   1  -1  294.17   33.10
  12   1  -1  372.36   41.00
  12   1  -1  267.47   33.10
  11  -1  -1  112.99   24.80
  11  -1  -1  106.59   23.90
 -11  -1   1  118.89   20.70
  11  -1  -1  105.89   17.90
  11   1  -1  111.39   24.20
 -11   1   1  118.09   20.90
  11   1  -1  103.79   22.40
 -11   1   1   83.49   18.10
  11   1  -1  145.09   26.90
 -10  -1   1  225.88   25.30
  10  -1  -1  176.58   24.80
  10  -1  -1  240.18   30.80
  10  -1  -1  199.38   21.10
 -10  -1   1  191.68   19.70
  10   1  -1  195.68   27.00
 -10   1   1  180.78   19.10
  10   1  -1  264.17   31.20
 -10   1   1  190.08   21.40
  10   1  -1  240.48   26.90
  -9  -1   1  -14.30    8.40
   9  -1  -1    2.60   13.20
   9  -1  -1   17.10   10.90
   9  -1  -1    2.80   12.10
   9   1  -1   -7.60   11.00
  -9   1   1    8.20    9.60
  -9   1   1    4.70   11.00
   9   1  -1   16.70   13.90
   9   1  -1    6.00   11.90
   8  -1  -1  268.87   20.00
  -8  -1   1  291.47   19.30
   8  -1  -1  241.98   25.00
   8  -1  -1  306.47   28.80
   8   1  -1  352.86   30.80
  -8   1   1  268.37   21.00
   8   1  -1  326.07   29.60
   8   1  -1  291.47   25.20
   7  -1  -1  184.08   21.00
   7  -1  -1  155.68   16.10
  -7  -1   1  183.18   15.00
   7  -1  -1  155.58   19.90
   7   1  -1  201.88   19.20
  -7   1   1  193.58   18.10
   7   1  -1  201.68   22.00
   7   1  -1  135.79   18.00
  -6  -1   1 1163.98   36.50
   6  -1  -1 1129.29   41.90
   6  -1  -1 1199.38   44.10
   6  -1  -1 1142.09   38.40
   6   1  -1 1148.99   39.40
   6   1  -1 1099.79   41.30
   6   1  -1 1112.69   41.90
  -6   1   1 1098.49   37.90
   5  -1  -1  168.08   17.10
   5  -1  -1  139.49   13.50
   5  -1  -1  164.98   18.10
   5   1  -1  164.08   15.00
   5   1  -1  127.29   14.50
   5   1  -1  161.88   17.00
  -5   1   1  163.38   14.70
   4  -1  -1   -4.60    7.50
   4  -1  -1    9.70    9.00
   4  -1  -1    5.50    7.10
   4   1  -1    4.40    7.80
   4   1  -1   -4.80    7.90
  -4   1   1    4.00    7.70
   4   1  -1    4.20    6.80
   3  -1  -1   14.70    6.60
   3  -1  -1   33.30    7.60
   3  -1  -1   22.80    8.40
  -3   1   1   40.50    8.70
   3   1  -1   41.10    8.20
   3   1  -1   25.30    7.90
   3   1  -1   35.90    7.80
   2  -1  -1 1052.19   29.30
   2  -1  -1 1065.89   30.30
   2  -1  -1 1064.79   30.70
   2   1  -1 1014.10   29.30
  -2   1   1 1089.79   30.40
   2   1  -1 1080.99   29.60
   2   1  -1 1044.70   28.10
   1  -1  -1 1802.42   41.00
  -1  -1   1 1717.73   40.90
  -1  -1   1 1780.32   44.40
   1  -1  -1 1728.53   43.30
  -1  -1   1 1745.03   41.30
  -1   1   1 1726.53   40.90
   1   1  -1 1739.23   40.80
  -1   1   1 1794.72   43.60
   1   1  -1 1739.43   41.30
   1   1  -1 1729.73   41.90
   1   1  -1 1775.62   41.20
   0  -1   1  292.47   10.70
   0   1   1  284.47   11.10
   0   1  -1  293.97   10.70
   0   1  -1  284.17   11.10
  -1  -1  -1  609.24   16.70
   1  -1   1  607.54   17.30
   1  -1   1  599.94   16.20
   1   1   1  588.54   17.90
  -1   1  -1  609.54   17.00
  -1   1  -1  627.04   16.30
  -1   1  -1  633.54   19.50
   1   1   1  626.54   16.80
  -1   1  -1  609.84   17.40
   2  -1   1  150.28   10.40
   2  -1   1  171.48   11.60
   2  -1   1  139.19    8.10
   2  -1   1  146.19   10.40
  -2   1  -1  144.99   11.80
  -2   1  -1  162.28    8.20
   2   1   1  150.88   11.30
   2   1   1  151.68    9.90
   2   1   1  149.29   10.50
   3  -1   1  998.80   31.90
   3  -1   1 1031.00   32.50
   3  -1   1 1008.40   31.70
   3  -1   1 1028.10   30.00
  -3   1  -1 1008.90   27.20
   3   1   1 1050.29   32.70
  -3   1  -1  988.30   32.40
   3   1   1 1001.50   31.60
   3   1   1 1030.10   31.10
   4  -1   1  855.51   31.60
   4  -1   1  901.51   28.60
   4  -1   1  899.21   31.50
   4   1   1  851.01   31.00
   4   1   1  883.21   30.10
   4   1   1  887.01   31.90
  -4   1  -1  844.32   30.90
   5  -1   1   21.90    9.80
   5  -1   1    9.90    9.10
   5  -1   1   12.20    7.00
   5  -1   1   14.30   10.30
   5   1   1    4.50    8.70
   5   1   1    9.50    8.90
   5   1   1   21.10   10.50
  -5   1  -1    7.10    9.00
   6  -1   1  175.08   18.30
   6  -1   1  191.08   15.30
  -6  -1  -1  171.38   16.00
   6  -1   1  218.48   22.20
   6  -1   1  179.18   19.30
   6   1   1  201.58   18.30
   6   1   1  179.58   18.90
   6   1   1  198.68   18.90
  -6   1  -1  234.08   19.70
   7  -1   1    3.10    7.90
   7  -1   1   28.60   13.40
  -7  -1  -1    5.00    9.20
   7  -1   1   -5.90   10.40
   7  -1   1   -3.90    9.20
   7   1   1    9.10   11.20
   7   1   1    0.10    9.20
   7   1   1    0.90   10.00
  -7   1  -1   21.00   11.10
   8  -1   1  270.87   25.20
  -8  -1  -1  309.47   21.90
   8  -1   1  319.87   20.40
   8  -1   1  319.77   28.40
   8  -1   1  288.77   27.80
  -8   1  -1  317.07   23.80
   8   1   1  320.27   29.00
   8   1   1  350.26   24.80
   8   1   1  305.57   29.60
   9  -1   1  112.09   18.20
   9  -1   1  164.78   17.70
  -9  -1  -1  162.18   19.10
   9  -1   1  153.78   22.70
   9  -1   1  136.49   23.60
  -9   1  -1  135.79   19.20
   9   1   1  165.98   22.40
   9   1   1  178.18   24.20
   9   1   1  138.39   22.80
  10  -1   1  588.34   39.90
  10  -1   1  537.15   38.10
 -10  -1  -1  564.14   31.10
  10  -1   1  587.54   30.30
  10   1   1  581.34   35.80
 -10   1  -1  535.65   32.90
  10   1   1  531.65   38.20
  10   1   1  507.75   37.50
  11  -1   1   49.30   20.00
 -11  -1  -1   44.40   15.70
  11  -1   1   29.70   20.30
  11   1   1   72.39   19.90
 -11   1  -1   56.79   17.70
  11   1   1   95.39   23.80
  11   1   1   81.09   23.60
 -12  -1  -1   45.60   17.90
  12  -1   1   41.00   19.90
  12  -1   1   -1.90   19.30
  12   1   1   16.70   17.90
  12   1   1    2.40   17.20
 -12   1  -1   22.40   17.70
  12   1   1   19.70   19.60
  13  -1   1  -18.60   20.40
 -13  -1  -1   61.39   20.90
  13  -1   1   -2.90   21.90
  13   1   1   16.70   21.90
  13   1   1   11.00   19.80
  13   1   1   49.10   20.60
  14  -1   1   98.69   30.10
  14  -1   1  124.79   33.00
  14   1   1   83.89   25.00
  14   1   1  141.79   33.40
  14   1   1  108.89   31.30
  15  -1   1   85.19   30.40
  15  -1   1   98.29   29.80
  15   1   1  118.09   32.10
  15   1   1  140.09   35.90
  16  -1   1   72.89   35.80
  16  -1   1   84.89   34.90
  16   1   1  171.18   39.50
  16   1   1   62.09   28.90
  16  -2  -1  165.88   40.00
  16  -2  -1  168.58   40.80
  16   2  -1   69.79   32.30
  16   2  -1  144.59   34.70
  15  -2  -1   -3.70   26.00
  15  -2  -1   41.00   26.10
  15   2  -1   12.00   27.30
  15   2  -1   14.10   24.10
 -14  -2   1  343.07   40.20
  14  -2  -1  341.47   46.00
  14  -2  -1  241.68   38.00
  14   2  -1  336.67   38.40
  14   2  -1  343.07   43.60
  14   2  -1  335.87   44.00
 -13  -2   1    7.10   20.40
  13  -2  -1  -34.60   18.30
  13  -2  -1   -5.90   21.40
  13   2  -1   20.10   19.50
  13   2  -1   -3.30   17.50
  13   2  -1  -12.80   18.00
 -12  -2   1  -32.10   16.10
  12  -2  -1   -3.00   19.40
  12  -2  -1   -9.20   17.20
  12   2  -1   11.50   16.00
 -12   2   1   11.90   17.80
  12   2  -1    0.20   18.60
  12   2  -1   23.50   20.50
  11  -2  -1   -4.80   12.30
  11  -2  -1   18.10   17.20
 -11  -2   1    7.10   17.40
  11  -2  -1   14.10   16.30
  11   2  -1  -15.50   14.80
  11   2  -1   14.20   14.40
 -11   2   1   -3.10   13.80
  11   2  -1   -1.70   14.40
  10  -2  -1  200.78   23.00
 -10  -2   1  235.58   28.50
  10  -2  -1  182.58   25.70
 -10  -2   1  234.98   21.60
  10  -2  -1  196.38   27.20
  10   2  -1  229.68   28.50
 -10   2   1  234.48   25.40
  10   2  -1  272.57   27.80
  10   2  -1  207.38   27.20
  -9  -2   1   86.69   18.70
   9  -2  -1  158.28   20.00
  -9  -2   1  128.49   15.90
   9  -2  -1   95.89   19.30
   9  -2  -1  138.89   21.90
  -9   2   1  122.79   18.70
  -9   2   1  118.29   12.90
   9   2  -1  106.39   19.70
   9   2  -1  124.49   19.90
   9   2  -1  161.08   24.20
  -8  -2   1  576.04   27.30
   8  -2  -1  608.94   35.80
   8  -2  -1  571.74   33.70
   8  -2  -1  619.74   31.10
   8   2  -1  625.94   35.00
   8   2  -1  613.54   34.10
   8   2  -1  620.44   31.20
  -8   2   1  617.84   32.20
  -8   2   1  604.04   23.20
   7  -2  -1   12.40   10.30
   7  -2  -1    6.50    9.40
   7  -2  -1   17.60   12.00
   7   2  -1   16.70   10.60
   7   2  -1   -9.20    9.70
  -7   2   1   14.50   10.80
   7   2  -1    8.40   10.90
   6  -2  -1   94.49   13.80
   6  -2  -1  107.59   16.80
   6  -2  -1  108.09   16.00
   6   2  -1   94.69   14.90
  -6   2   1   99.09   15.20
   6   2  -1   85.29   13.40
   6   2  -1  105.29   16.20
   5  -2  -1   40.10   12.00
   5  -2  -1   64.49   12.00
   5  -2  -1   63.39   11.70
   5   2  -1   66.39   11.10
   5   2  -1   49.30   12.10
  -5   2   1   56.49   12.00
   5   2  -1   54.59   11.70
  -5   2   1   44.50    5.80
   4  -2  -1 2010.50   55.99
   4  -2  -1 2004.90   57.49
   4  -2  -1 2017.80   56.89
   4   2  -1 1958.30   56.19
  -4   2   1 1972.90   57.09
   4   2  -1 1983.10   55.59
   4   2  -1 2011.50   53.59
   3  -2  -1   61.39   10.30
   3  -2  -1   73.69    9.90
   3  -2  -1   57.89   10.70
  -3   2   1   73.39   12.00
   3   2  -1   67.99    9.10
   3   2  -1   62.69    9.30
   3   2  -1   62.29    9.90
   2  -2  -1  477.15   21.00
   2  -2  -1  445.26   13.20
   2  -2  -1  415.56   16.20
  -2   2   1  461.25   21.30
   2   2  -1  410.46   18.20
   2   2  -1  455.35   16.90
   2   2  -1  447.36   16.40
  -1  -2   1 1043.70   32.60
   1  -2  -1 1041.30   28.30
   1  -2  -1 1061.09   25.80
   1   2  -1 1055.29   26.40
  -1   2   1 1002.20   25.60
  -1   2   1 1079.99   33.40
   1   2  -1 1026.50   31.50
   0  -2   1  346.37   16.10
   0   2  -1  350.96   17.40
   0   2   1  349.87   17.70
   1  -2   1  432.66   16.30
  -1  -2  -1  440.26   13.20
   1   2   1  440.16   13.20
  -1   2  -1  441.76   20.50
  -1   2  -1  446.36   14.00
   1   2   1  462.95   19.60
   2  -2   1 3035.00   70.29
   2  -2   1 3115.49   72.79
   2  -2   1 3006.80   73.89
  -2   2  -1 3129.39   70.39
   2   2   1 3078.69   74.29
   2   2   1 3000.50   72.09
  -2   2  -1 3001.40   77.59
   3  -2   1   -1.00    7.30
   3  -2   1    3.50    6.90
   3  -2   1   -0.30    7.00
   3  -2   1   -3.30    4.20
  -3   2  -1    6.40    4.30
  -3   2  -1    1.80    8.10
   3   2   1   -2.00    6.80
   3   2   1    0.40    6.40
   4  -2   1   40.70   10.40
   4  -2   1   33.00    9.90
   4  -2   1   51.29   10.60
  -4   2  -1   53.89   11.70
   4   2   1   51.19   11.30
   4   2   1   29.10    9.10
   4   2   1   39.80    9.70
  -4   2  -1   44.70    5.90
   5  -2   1  237.28   18.10
   5  -2   1  246.78   18.50
   5  -2   1  214.18   17.90
  -5   2  -1  218.08   19.60
   5   2   1  226.18   18.50
   5   2   1  188.28   18.50
   5   2   1  205.98   17.80
   6  -2   1 1513.15   48.10
   6  -2   1 1470.05   50.59
   6  -2   1 1486.25   52.19
   6   2   1 1616.04   51.49
   6   2   1 1470.45   48.30
  -6   2  -1 1511.15   50.59
   6   2   1 1504.05   51.69
   7  -2   1  198.98   21.50
   7  -2   1  228.08   20.10
   7  -2   1  184.28   21.20
   7   2   1  200.28   20.80
   7   2   1  167.08   19.90
  -7   2  -1  215.98   21.20
   7   2   1  199.88   22.90
   8  -2   1  808.32   34.40
   8  -2   1  762.02   38.60
   8  -2   1  831.12   39.90
   8   2   1  743.23   38.10
   8   2   1  743.43   35.60
   8   2   1  737.73   38.70
  -8   2  -1  730.93   36.40
   9  -2   1   30.20   15.20
  -9  -2  -1   40.40   12.90
   9  -2   1   35.80   16.70
   9  -2   1   11.50   11.70
   9   2   1   12.10   15.10
   9   2   1   17.10   14.70
  -9   2  -1    9.80   12.90
   9   2   1   43.80   14.80
  10  -2   1    9.50   16.70
  10  -2   1    0.60   10.80
 -10  -2  -1    5.10   11.90
  10  -2   1   13.90   15.00
  10   2   1   24.30   16.60
  10   2   1  -12.50   14.80
  10   2   1    7.20   13.70
 -10   2  -1   -1.60   14.00
  11  -2   1   45.70   19.10
  11  -2   1   68.89   22.80
  11  -2   1   67.69   16.40
 -11   2  -1   73.69   19.80
  11   2   1   82.49   20.30
  11   2   1   47.00   20.40
  11   2   1   52.29   20.60
  12  -2   1  156.18   32.00
 -12  -2  -1  156.78   27.50
  12  -2   1  106.29   26.20
  12   2   1  145.49   26.10
 -12   2  -1  171.48   25.80
  12   2   1  238.88   34.90
  12   2   1  149.19   28.10
  13  -2   1    8.00   23.50
  13  -2   1  -18.50   20.70
 -13  -2  -1    4.50   19.90
  13   2   1   -7.90   20.50
  13   2   1    9.20   18.40
  13   2   1   -3.70   19.10
  14  -2   1   25.80   25.80
  14  -2   1   12.40   27.10
 -14  -2  -1   88.19   26.30
  14   2   1    2.50   22.10
  14   2   1   29.50   26.00
  14   2   1   74.19   25.80
  15  -2   1  -33.90   25.60
  15  -2   1   13.70   27.10
  15   2   1   12.30   25.20
  15   2   1  -11.30   23.60
  15   2   1   29.80   22.60
  16  -2   1   68.39   35.90
  16   2   1   24.80   26.30
  16   2   1  -33.00   24.30
  16  -3  -1   20.30   31.00
  16  -3  -1   -5.40   23.80
  16   3  -1  -28.70   27.60
  16   3  -1   26.00   28.00
  15  -3  -1   24.20   27.30
 -15  -3   1   18.50   25.80
  15  -3  -1   31.90   30.20
  15   3  -1   36.60   23.30
  15   3  -1   49.20   28.90
  14  -3  -1   22.30   24.00
  14  -3  -1   -5.50   23.20
 -14  -3   1   17.00   24.20
  14   3  -1  -13.50   20.70
  14   3  -1  -15.50   18.40
  14   3  -1   10.30   22.70
  13  -3  -1  288.47   39.20
  13  -3  -1  234.28   38.20
 -13  -3   1  262.97   37.20
  13   3  -1  311.57   40.80
  13   3  -1  258.17   33.70
  13   3  -1  316.17   41.90
  12  -3  -1   31.10   22.80
 -12  -3   1   22.20   22.40
  12  -3  -1   31.30   17.20
  12  -3  -1   -2.60   19.30
  12   3  -1   29.80   20.10
 -12   3   1   34.60   19.30
  12   3  -1   49.99   19.60
  12   3  -1   13.40   19.40
  11  -3  -1  315.37   35.80
 -11  -3   1  244.38   33.50
  11  -3  -1  269.97   29.30
  11  -3  -1  301.97   37.00
  11   3  -1  202.98   27.30
  11   3  -1  226.48   30.60
  11   3  -1  311.27   37.30
 -11   3   1  259.67   29.90
 -10  -3   1   12.30   17.80
  10  -3  -1   -4.30   14.10
  10  -3  -1   -5.00   13.30
  10  -3  -1    3.30   15.50
  10   3  -1   16.40   14.30
 -10   3   1    1.70   14.90
  10   3  -1   13.10   15.40
  10   3  -1   13.90   16.90
   9  -3  -1   79.99   19.60
  -9  -3   1   70.69   19.60
   9  -3  -1   70.29   20.30
   9  -3  -1   82.59   17.60
   9   3  -1   60.29   17.60
   9   3  -1   73.39   16.70
  -9   3   1   63.49   17.30
   9   3  -1   66.69   19.50
  -8  -3   1  131.89   22.50
   8  -3  -1  148.19   22.70
   8  -3  -1  137.59   19.50
   8  -3  -1  139.39   21.30
   8   3  -1  139.29   21.60
   8   3  -1  111.79   18.30
   8   3  -1  141.69   18.80
  -8   3   1  112.59   19.20
   7  -3  -1 1642.14   56.59
   7  -3  -1 1728.13   57.19
   7  -3  -1 1606.64   58.19
  -7   3   1 1705.83   57.99
   7   3  -1 1645.54   57.59
   7   3  -1 1586.34   52.69
   7   3  -1 1524.35   55.29
   6  -3  -1  255.17   24.40
   6  -3  -1  264.87   22.10
   6  -3  -1  257.97   22.60
   6   3  -1  249.88   20.20
   6   3  -1  237.98   22.30
  -6   3   1  245.88   23.10
   6   3  -1  265.47   19.50
   5  -3  -1  454.65   23.60
   5  -3  -1  413.86   24.50
   5  -3  -1  437.36   25.60
   5   3  -1  424.36   22.40
   5   3  -1  386.96   22.50
  -5   3   1  381.16   25.50
   5   3  -1  417.26   21.50
   4  -3  -1   17.40    8.30
   4  -3  -1   20.90    9.30
   4  -3  -1    4.60    9.90
  -4   3   1   36.90   11.90
   4   3  -1   13.30    7.90
   4   3  -1   13.50    8.40
   3  -3  -1  924.51   24.50
   3  -3  -1  949.90   29.40
   3  -3  -1  882.41   31.60
   3  -3  -1  907.21   34.40
   3   3  -1  869.41   29.70
  -3   3   1  892.21   35.60
   3   3  -1  946.41   29.40
   3   3  -1  915.81   32.50
   2  -3  -1   40.90   10.40
  -2  -3   1   38.80   11.00
   2  -3  -1   52.39    7.20
   2  -3  -1   51.69    6.80
  -2   3   1   49.70   11.20
   2   3  -1   54.79   10.50
   2   3  -1   49.40    6.80
  -1  -3   1 1814.52   53.19
   1  -3  -1 1865.11   48.90
   1   3  -1 1870.11   53.19
   1   3  -1 1880.21   43.40
  -1   3   1 1779.02   42.10
  -1   3   1 1766.62   54.19
   0  -3   1   29.40    8.90
   0   3  -1   42.10   11.10
   0   3   1   52.49   11.80
   1  -3   1   88.59    9.90
   1   3   1   79.59   12.00
   1   3   1   93.29    5.70
  -1   3  -1   89.89    6.40
  -1   3  -1   63.29   11.70
   2  -3   1  119.69   10.10
   2  -3   1  112.39   11.20
  -2   3  -1  142.29   16.10
   2   3   1  120.69    9.00
   2   3   1  127.09   14.20
   3  -3   1 1022.10   31.50
   3  -3   1  982.60   33.20
   3  -3   1 1008.10   27.90
   3  -3   1 1004.40   36.40
   3   3   1  982.10   33.30
   3   3   1  973.10   30.60
  -3   3  -1 1013.20   37.90
   4  -3   1  478.95   26.20
   4  -3   1  506.15   23.40
   4  -3   1  573.74   25.20
   4  -3   1  517.85   17.10
   4   3   1  516.95   22.70
   4   3   1  545.45   23.90
  -4   3  -1  502.45   28.20
  -4   3  -1  532.95   16.40
   5  -3   1 1690.53   52.49
   5  -3   1 1549.54   51.99
   5  -3   1 1623.44   50.39
   5   3   1 1624.74   49.90
   5   3   1 1547.25   49.10
  -5   3  -1 1594.14   38.70
  -5   3  -1 1609.54   54.59
   6  -3   1   76.09   14.70
   6  -3   1  101.89   16.80
   6  -3   1   73.89   14.30
   6   3   1   98.49   16.00
   6   3   1  114.89   15.80
  -6   3  -1   88.69    7.60
   6   3   1  111.09   15.40
  -6   3  -1   90.19   16.80
   7  -3   1    9.70   11.60
   7  -3   1  -11.00    9.80
   7  -3   1    6.50   11.50
   7   3   1    4.80   10.40
   7   3   1    0.30    9.80
   7   3   1   -8.40    9.30
  -7   3  -1   12.00   13.00
   8  -3   1   56.19   16.70
   8  -3   1   81.99   16.50
   8  -3   1   65.09   16.60
   8   3   1   98.79   16.60
  -8   3  -1   52.19   16.50
   8   3   1   66.39   17.60
   8   3   1   87.59   17.30
   9  -3   1  252.17   28.10
   9  -3   1  287.47   27.70
   9  -3   1  289.07   31.20
   9   3   1  340.57   32.80
  -9   3  -1  353.06   29.90
   9   3   1  397.36   30.80
   9   3   1  332.97   29.50
  10  -3   1   62.39   16.90
 -10  -3  -1   56.89   15.30
  10  -3   1   45.60   19.30
  10  -3   1  101.09   22.60
  10   3   1   75.09   18.40
 -10   3  -1   55.49   19.00
  10   3   1  116.09   24.50
  10   3   1  109.99   22.40
  11  -3   1  202.48   30.40
  11  -3   1  186.08   30.20
  11  -3   1  172.78   23.70
 -11  -3  -1  162.58   29.20
  11   3   1  171.78   28.10
 -11   3  -1  172.88   27.10
  11   3   1  207.98   27.80
  11   3   1  155.68   27.50
  12  -3   1   37.70   22.40
  12  -3   1    8.10   19.00
 -12  -3  -1  -15.80   19.20
  12   3   1   25.30   20.40
 -12   3  -1   10.70   18.10
  12   3   1    8.90   18.60
  12   3   1   17.20   17.20
 -13  -3  -1   73.99   27.30
  13  -3   1   73.19   28.40
  13  -3   1   96.29   29.60
  13   3   1   95.69   28.50
  13   3   1   85.49   28.60
  13   3   1   52.39   22.00
  14  -3   1  -27.90   23.10
 -14  -3  -1   16.60   23.60
  14  -3   1   37.60   25.50
  14   3   1   14.60   19.90
  14   3   1    9.40   24.40
  14   3   1   -2.20   22.00
 -15  -3  -1  278.47   41.90
  15  -3   1  196.68   40.20
  15   3   1  220.38   38.20
  15   3   1  216.58   40.10
  16  -3   1   -2.60   30.30
  16   3   1  -45.30   25.70
  16   3   1  -44.40   21.40
  15  -4  -1   37.60   29.10
 -15  -4   1  122.19   38.70
  15   4  -1   11.00   27.80
  14  -4  -1   19.30   26.70
 -14  -4   1   12.50   27.80
  14  -4  -1   52.49   29.20
  14   4  -1  -16.80   22.00
  14   4  -1   -1.90   23.70
  13  -4  -1   24.50   24.50
  13  -4  -1   27.10   23.60
 -13  -4   1   23.00   26.30
  13   4  -1   49.00   24.10
  13   4  -1   39.60   25.00
  12  -4  -1   33.40   18.60
  12  -4  -1  -18.90   18.30
 -12  -4   1    3.40   22.20
  12  -4  -1    9.80   21.10
 -12   4   1   37.10   21.80
  12   4  -1   24.40   20.70
  12   4  -1   -4.70   14.90
  12   4  -1   -5.90   18.80
 -11  -4   1  123.29   26.70
  11  -4  -1  175.98   27.10
  11  -4  -1  185.98   30.90
  11  -4  -1  198.38   29.10
  11   4  -1  189.18   31.70
  11   4  -1  126.19   25.60
 -11   4   1  180.98   28.20
  11   4  -1  169.68   25.60
 -10  -4   1  119.29   26.50
  10  -4  -1  170.28   28.50
  10  -4  -1  160.88   25.30
  10  -4  -1  142.89   24.40
 -10   4   1  111.79   24.20
  10   4  -1  113.49   20.40
  10   4  -1  127.79   23.90
  10   4  -1  150.48   27.40
  -9  -4   1  549.15   39.40
   9  -4  -1  549.85   37.20
   9  -4  -1  486.05   37.00
   9  -4  -1  589.84   37.30
   9   4  -1  469.05   35.10
   9   4  -1  566.74   36.60
   9   4  -1  481.55   31.50
  -9   4   1  571.84   38.50
   8  -4  -1  275.07   28.10
   8  -4  -1  228.78   26.10
  -8  -4   1  222.98   28.00
   8  -4  -1  266.07   28.60
  -8   4   1  222.28   27.00
   8   4  -1  257.37   27.60
   8   4  -1  248.88   26.10
   8   4  -1  212.88   21.90
   7  -4  -1    9.20   11.20
   7  -4  -1   10.10   11.70
  -7  -4   1   22.10   15.50
   7  -4  -1   10.80   12.00
  -7   4   1   19.10   14.60
   7   4  -1   -1.80    9.20
   7   4  -1    1.20   10.10
  -6  -4   1   65.59   16.50
   6  -4  -1   89.69   17.80
   6  -4  -1  102.69   16.00
   6  -4  -1  105.69   17.90
  -6   4   1  114.29   18.40
   6   4  -1  116.69   15.70
   6   4  -1  112.59   14.90
   5  -4  -1  475.65   29.90
  -5  -4   1  508.85   31.70
   5  -4  -1  523.35   25.30
   5  -4  -1  530.85   28.50
   5   4  -1  505.65   25.10
   5   4  -1  535.15   25.40
  -5   4   1  511.95   31.50
   4  -4  -1  613.64   19.20
   4  -4  -1  662.03   29.60
   4  -4  -1  627.54   31.80
   4  -4  -1  700.33   25.80
  -4  -4   1  576.04   32.60
   4   4  -1  586.14   26.10
  -4   4   1  658.73   33.80
   4   4  -1  654.53   25.60
   3  -4  -1  334.47   24.80
   3  -4  -1  387.06   17.30
   3  -4  -1  398.76   16.30
   3  -4  -1  357.86   21.00
  -3  -4   1  395.06   25.50
   3   4  -1  361.86   19.20
  -3   4   1  388.56   25.90
   3   4  -1  397.96   22.80
   3   4  -1  363.36   16.90
   2  -4  -1   18.60   11.90
  -2  -4   1   47.70   12.50
   2  -4  -1   25.30    7.50
  -2   4   1   23.80   11.40
   2   4  -1   21.90   10.20
   2   4  -1   29.30    5.90
  -1  -4   1   -4.30    8.40
   1  -4  -1   20.10    7.50
  -1   4   1    6.10   10.30
   1   4  -1    7.90    3.30
   1   4  -1   10.30   10.10
   0  -4  -1  324.27   19.90
   0  -4   1  352.86   20.70
   0   4  -1  369.56   23.50
   0   4   1  351.36   22.70
   1  -4   1 1079.39   35.50
   1   4   1 1046.90   39.40
  -1   4  -1 1001.20   39.60
  -1   4  -1 1035.60   26.00
   2  -4   1  924.01   30.90
  -2   4  -1  891.61   38.30
   2   4   1  943.11   36.90
   2   4   1  904.61   25.60
   3  -4   1  151.48   11.90
   3  -4   1  155.98   15.20
   3  -4   1  187.28   20.00
   3   4   1  170.78   16.50
  -3   4  -1  135.49   18.40
   3   4   1  143.89   11.40
   4  -4   1   43.90    7.10
   4  -4   1   24.40   10.60
   4  -4   1   58.89   14.10
   4   4   1   53.29    9.90
  -4   4  -1   70.79   16.20
   4   4   1   47.50   11.20
   5  -4   1   40.20   13.80
   5  -4   1   59.99   13.60
   5  -4   1   55.69    5.80
   5  -4   1   49.60   11.60
  -5   4  -1   43.50   13.40
   5   4   1   56.59   12.10
   5   4   1   36.20   10.60
   6  -4   1  145.89   19.00
   6  -4   1  185.28   22.40
   6  -4   1  151.78   18.30
   6   4   1  118.59   16.20
   6   4   1  172.98   19.30
  -6   4  -1  131.79   20.70
   7  -4   1  344.77   27.40
   7  -4   1  340.37   26.70
   7  -4   1  324.97   26.20
   7   4   1  360.56   24.60
  -7   4  -1  412.46   31.10
   7   4   1  339.77   24.70
   8  -4   1   14.70   13.40
   8  -4   1   -8.20   13.10
   8  -4   1   23.90   14.40
   8   4   1   18.80   12.30
  -8   4  -1   24.50   16.80
   8   4   1   10.20   12.30
   9  -4   1   45.20   16.90
   9  -4   1   46.00   17.80
   9  -4   1   66.19   18.70
   9   4   1   41.20   16.00
   9   4   1   41.00   16.70
  -9   4  -1   56.39   19.70
  10  -4   1   -5.60   13.90
 -10  -4  -1   36.10   21.40
  10  -4   1   12.40   16.10
  10  -4   1  -10.00   16.30
  10   4   1   -9.30   13.20
 -10   4  -1  -13.80   16.80
  10   4   1    7.60   15.50
 -11  -4  -1  332.97   41.10
  11  -4   1  301.97   32.50
  11  -4   1  297.47   35.30
  11  -4   1  280.17   36.40
  11   4   1  211.88   30.60
 -11   4  -1  296.37   35.10
  11   4   1  324.27   32.70
  12  -4   1  177.18   28.50
 -12  -4  -1  135.49   32.60
  12  -4   1  148.19   31.50
  12  -4   1  184.68   33.60
  12   4   1  206.18   29.40
  12   4   1  155.48   30.40
 -12   4  -1  267.17   34.80
 -13  -4  -1   99.99   32.30
  13  -4   1  168.78   35.80
  13   4   1  110.79   30.00
  13   4   1  124.09   26.40
 -13   4  -1  103.19   28.70
  14  -4   1   73.99   30.60
 -14  -4  -1   67.89   29.90
  14   4   1   51.49   28.50
 -15  -4  -1   -7.60   27.80
  15  -4   1   43.90   29.50
  15   4   1   -9.00   26.40
  15  -5  -1   -9.00   29.30
 -15  -5   1  -25.20   31.10
  15   5  -1  -10.60   26.10
  14  -5  -1   59.99   31.70
 -14  -5   1   16.30   31.50
  14   5  -1   24.10   26.20
 -13  -5   1    1.50   26.90
  13  -5  -1   66.09   28.90
  13   5  -1  -45.00   17.10
 -13   5   1   20.00   26.00
  12  -5  -1  351.16   39.50
  12  -5  -1  378.86   41.60
 -12  -5   1  449.16   49.90
  12  -5  -1  407.66   44.60
 -12   5   1  335.27   40.10
  12   5  -1  340.77   40.00
  11  -5  -1   21.00   20.10
  11  -5  -1   23.10   21.10
 -11  -5   1   12.90   21.90
  11  -5  -1   11.10   17.40
  11   5  -1    5.00   17.70
 -11   5   1  -18.40   18.50
  11   5  -1   18.30   26.20
  10  -5  -1  320.67   37.40
  10  -5  -1  214.28   29.10
 -10  -5   1  223.98   33.00
  10  -5  -1  270.47   31.90
 -10   5   1  247.78   34.20
  10   5  -1  207.58   28.10
  10   5  -1  289.67   29.30
   9  -5  -1   44.60   18.30
   9  -5  -1   42.50   17.70
  -9  -5   1   18.10   18.00
   9  -5  -1   24.70   16.30
  -9   5   1   11.70   18.10
   9   5  -1    7.60   15.00
   9   5  -1   16.70   14.00
   8  -5  -1  295.67   32.20
  -8  -5   1  266.17   33.40
   8  -5  -1  294.97   31.50
   8  -5  -1  241.78   26.20
   8   5  -1  285.47   26.40
  -8   5   1  227.58   29.80
   8   5  -1  233.68   25.80
   7  -5  -1   -7.70   12.90
   7  -5  -1  -12.10   10.40
  -7  -5   1    0.10   15.40
   7  -5  -1    5.50   13.80
   7   5  -1    6.80   10.50
   7   5  -1   -1.80    9.60
  -7   5   1   21.70   16.10
  -6  -5   1  347.77   32.60
   6  -5  -1  349.57   29.30
   6  -5  -1  338.37   23.30
   6  -5  -1  323.17   26.50
  -6   5   1  340.07   28.90
   6   5  -1  368.86   23.20
   6   5  -1  327.17   23.20
   5  -5  -1   -9.90    4.90
  -5  -5   1    7.00   13.00
   5  -5  -1    8.60   11.60
   5  -5  -1   -8.30    9.90
   5   5  -1    3.80    7.50
   5   5  -1   10.10    9.50
  -5   5   1    2.10   12.90
   4  -5  -1   -3.20    5.60
  -4  -5   1   13.00   13.50
   4  -5  -1    5.30   12.40
   4  -5  -1   -0.70    9.10
   4   5  -1   17.60    9.90
   4   5  -1    3.40    6.40
  -4   5   1   -8.30   11.10
   3  -5  -1  -12.70   11.10
   3  -5  -1  -11.50    5.40
  -3  -5   1    6.00   10.20
   3   5  -1  -23.00    8.60
   3   5  -1    4.80    5.30
  -3   5   1   23.00   13.90
  -2  -5   1 1637.54   56.99
   2  -5  -1 1554.64   56.09
   2  -5  -1 1587.04   48.40
  -2   5   1 1623.84   58.49
   2   5  -1 1581.94   40.10
   2   5  -1 1655.03   55.89
  -1  -5   1   11.40   10.10
   1  -5  -1    2.20    8.50
  -1   5   1   19.80   12.10
   1   5  -1    5.90   10.50
   0  -5  -1 1479.05   49.70
   0  -5   1 1530.95   50.79
   0   5  -1 1481.65   54.09
   0   5   1 1485.35   54.59
   1  -5   1   -7.70    7.80
  -1  -5  -1    2.30    9.30
  -1   5  -1    7.10   11.20
   1   5   1    7.10   11.40
  -1   5  -1    9.60    2.20
   2  -5   1  177.58   16.20
  -2  -5  -1  169.18   21.10
   2   5   1  179.98   21.10
  -2   5  -1  134.49   19.90
   3  -5   1   80.99   17.40
  -3  -5  -1   72.79   16.00
   3  -5   1   67.49   12.50
   3  -5   1   63.09   10.20
  -3   5  -1   45.80   15.70
   3   5   1   80.29   14.20
   3   5   1   67.79   14.60
   3   5   1   77.49    9.00
   4  -5   1 1012.20   37.90
   4  -5   1  989.10   44.60
   4  -5   1  986.30   31.70
  -4   5  -1 1000.00   46.20
   4   5   1  986.80   33.10
   4   5   1 1007.30   38.90
   5  -5   1   13.70   10.50
   5  -5   1    0.20    6.40
   5  -5   1  -15.80   11.40
  -5   5  -1   13.30   14.20
   5   5   1    0.10    7.80
   5   5   1   -3.80   10.10
   6  -5   1  118.49   20.80
   6  -5   1  167.38   21.30
  -6   5  -1  109.89   22.40
   6   5   1  141.69   17.60
   6   5   1  163.98   19.80
   7  -5   1   11.90   12.70
  -7  -5  -1  -14.00   12.00
   7  -5   1   -8.80   11.40
   7   5   1   -8.50   10.50
  -7   5  -1   -3.30   14.90
   7   5   1   -9.60    9.10
   8  -5   1  280.27   31.00
  -8  -5  -1  239.18   33.20
   8  -5   1  260.47   29.40
   8   5   1  205.78   24.40
   8   5   1  240.78   25.50
  -8   5  -1  208.18   29.10
   9  -5   1    7.00   16.60
  -9  -5  -1    5.40   19.40
   9  -5   1   35.50   18.40
   9   5   1    1.20   12.90
   9   5   1  -11.80   13.40
  -9   5  -1   19.30   20.40
  10  -5   1  715.83   45.30
  10  -5   1  741.43   46.80
 -10  -5  -1  693.43   52.69
  10   5   1  666.33   39.00
  10   5   1  720.73   43.90
 -10   5  -1  692.23   48.00
 -11  -5  -1   18.50   24.60
  11  -5   1    7.40   21.10
  11  -5   1  -21.40   14.60
 -11   5  -1   24.70   22.50
  11   5   1   -7.90   16.70
  11   5   1   25.90   16.10
  12  -5   1  -16.90   20.00
  12  -5   1  -33.10   15.50
 -12  -5  -1  -18.20   23.10
  12   5   1  -21.40   19.30
 -12   5  -1   11.50   22.20
 -13  -5  -1   16.20   28.60
  13  -5   1    3.10   24.40
 -13   5  -1   17.00   23.90
  13   5   1   -1.60   20.90
 -14  -5  -1  209.98   41.90
  14  -5   1  166.08   39.30
  14   5   1  154.78   34.90
 -15  -5  -1  -40.70   29.80
  15  -5   1   45.60   32.10
  15   5   1  -21.50   27.30
 -14  -6   1  -34.80   30.70
  14  -6  -1   79.19   34.10
  14   6  -1   34.00   30.20
  13  -6  -1   97.79   41.60
  13  -6  -1  107.09   32.70
 -13  -6   1   96.69   37.60
  13   6  -1   10.50   22.30
 -13   6   1   46.90   31.70
  12  -6  -1    3.60   19.50
 -12  -6   1   -8.70   27.80
  12  -6  -1  -11.00   23.80
 -12   6   1    7.80   25.30
  12   6  -1  -53.39   15.60
 -11  -6   1   86.19   29.90
  11  -6  -1   69.29   25.10
  11  -6  -1   92.99   28.40
  11   6  -1   52.79   21.70
 -11   6   1   37.80   26.20
  10  -6  -1   94.19   26.30
 -10  -6   1   78.59   26.70
  10  -6  -1  146.89   29.10
  10   6  -1  115.79   24.50
 -10   6   1  113.49   29.90
  -9  -6   1  558.64   51.39
   9  -6  -1  518.35   40.60
   9  -6  -1  569.54   42.80
   9   6  -1  519.75   35.90
   9   6  -1  579.44   36.30
  -9   6   1  537.85   44.90
   8  -6  -1  303.57   35.70
  -8  -6   1  211.58   32.50
   8  -6  -1  261.47   30.70
  -8   6   1  247.88   32.70
   8   6  -1  204.88   24.80
   8   6  -1  221.38   25.00
   7  -6  -1  -15.70   15.60
  -7  -6   1   16.70   18.20
   7  -6  -1  -27.00   13.40
   7   6  -1    5.20   10.90
  -7   6   1   26.80   19.30
   7   6  -1   -7.40   11.00
  -6  -6   1   -3.60   14.90
   6  -6  -1   19.00   17.10
   6  -6  -1   30.20   14.80
   6   6  -1   24.40   12.40
   6   6  -1   14.60   10.80
  -6   6   1   -1.00   16.10
   5  -6  -1  471.45   35.30
  -5  -6   1  419.46   36.00
   5  -6  -1  464.05   29.30
  -5   6   1  436.56   34.60
   5   6  -1  506.75   28.00
   5   6  -1  434.56   23.20
  -4  -6   1  558.24   37.20
   4  -6  -1  534.95   29.10
   4  -6  -1  509.35   22.90
   4  -6  -1  498.25   35.30
  -4   6   1  485.85   35.00
   4   6  -1  583.44   29.60
   4   6  -1  522.65   22.10
   4   6  -1  503.95   32.50
   3  -6  -1  567.44   34.70
  -3  -6   1  514.35   34.80
   3  -6  -1  529.35   25.10
   3   6  -1  554.84   34.20
   3   6  -1  560.74   19.70
  -3   6   1  570.44   35.80
  -2  -6   1    0.70   11.30
   2  -6  -1   -1.90    8.00
   2  -6  -1    1.30   13.70
   2   6  -1   -5.30   11.90
  -2   6   1    6.10   12.60
   1  -6  -1   16.40   13.40
   1  -6  -1   10.10   10.40
  -1  -6   1   25.70   12.70
   1   6  -1   29.20   13.30
  -1   6   1   17.10   13.80
   0  -6  -1  228.38   22.90
   0  -6   1  256.67   23.90
   0   6   1  277.57   28.50
   0   6  -1  194.78   23.70
  -1  -6  -1 1044.50   43.80
   1  -6   1  981.40   40.10
  -1   6  -1 1036.80   46.60
   1   6   1  955.90   45.30
   2  -6   1  455.05   25.40
  -2  -6  -1  456.25   30.90
  -2   6  -1  446.26   33.10
   2   6   1  420.46   30.90
   3  -6   1  105.29   21.40
  -3  -6  -1   85.79   18.70
   3  -6   1  100.99   14.90
   3  -6   1   85.09   13.40
  -3   6  -1  123.59   23.10
   3   6   1  120.49   21.40
  -4  -6  -1   33.00   16.60
   4  -6   1   22.80    8.80
   4  -6   1    5.50    9.70
   4  -6   1   26.30   15.70
   4   6   1   31.40   13.00
  -4   6  -1   15.50   15.70
   5  -6   1  230.18   23.00
   5  -6   1  250.67   29.20
  -5  -6  -1  210.18   29.70
  -5   6  -1  169.98   25.30
   5   6   1  249.68   18.50
   5   6   1  248.18   23.90
  -6  -6  -1  236.38   31.40
   6  -6   1  272.97   27.20
   6  -6   1  262.27   31.30
   6   6   1  272.47   26.40
  -6   6  -1  215.18   28.70
   6   6   1  213.98   20.60
   7  -6   1  473.45   33.50
   7  -6   1  458.05   41.40
  -7  -6  -1  478.65   39.00
  -7   6  -1  509.05   41.60
   7   6   1  483.15   29.60
   7   6   1  502.75   31.70
  -8  -6  -1   19.80   19.00
   8  -6   1   49.00   19.60
   8  -6   1   92.69   22.10
   8   6   1   41.40   15.60
   8   6   1   38.50   15.70
  -8   6  -1   71.79   25.10
  -9  -6  -1  124.19   28.90
   9  -6   1  139.39   26.90
   9  -6   1  137.99   27.30
  -9   6  -1   95.59   27.10
   9   6   1  103.29   21.20
   9   6   1   96.19   20.80
  10  -6   1   -4.30   17.40
  10  -6   1   41.70   22.40
 -10  -6  -1    9.40   23.90
  10   6   1  -11.30   15.90
  10   6   1   -6.70   14.50
 -10   6  -1    1.50   21.90
  11  -6   1  101.39   26.40
  11  -6   1  150.98   30.20
 -11  -6  -1   87.49   31.70
 -11   6  -1   87.39   29.80
  11   6   1   96.09   24.70
  12  -6   1   98.59   27.10
  12  -6   1  146.39   32.10
 -12  -6  -1  167.78   39.30
 -12   6  -1  184.48   37.90
  12   6   1  179.38   32.60
  13  -6   1   49.90   29.20
 -13  -6  -1   24.50   33.20
 -13   6  -1   87.69   32.90
  13   6   1   98.79   30.80
 -14  -6  -1   73.89   37.00
  14  -6   1   -5.90   26.90
 -13  -7   1  157.48   44.60
  13  -7  -1  156.08   34.30
  13  -7  -1  186.88   39.00
 -13   7   1   98.99   34.10
 -12  -7   1   -6.90   28.20
  12  -7  -1    8.60   24.60
  12  -7  -1   -0.80   21.40
 -12   7   1   14.00   28.70
 -11  -7   1   60.19   28.80
  11  -7  -1   77.19   27.60
  11  -7  -1   29.00   23.80
 -11   7   1   18.80   28.80
  10  -7  -1   28.60   21.90
 -10  -7   1   32.60   28.30
  10  -7  -1   23.90   23.20
 -10   7   1  -10.80   24.20
  -9  -7   1   -1.10   21.30
   9  -7  -1   12.80   18.70
   9  -7  -1   -7.50   18.80
  -9   7   1   -8.30   23.70
  -8  -7   1  104.59   26.00
   8  -7  -1  130.69   25.00
   8  -7  -1   93.99   26.40
  -8   7   1  145.29   32.00
  -7  -7   1  509.55   42.80
   7  -7  -1  546.35   43.20
   7  -7  -1  579.24   38.30
  -7   7   1  519.95   49.00
   7   7  -1  518.55   33.00
   6  -7  -1   95.99   22.80
  -6  -7   1  115.49   26.20
   6  -7  -1  119.89   20.90
  -6   7   1  146.09   29.80
   6   7  -1  101.49   19.20
   5  -7  -1  220.88   29.90
   5  -7  -1  288.57   27.50
  -5  -7   1  219.58   30.50
   5   7  -1  326.27   27.90
  -5   7   1  225.18   33.90
  -4  -7   1   23.40   17.60
   4  -7  -1   25.10   13.00
   4  -7  -1   17.80   16.20
   4   7  -1    6.40   12.60
  -4   7   1   28.60   19.80
   4   7  -1   25.80   15.40
   3  -7  -1   98.49   23.10
   3  -7  -1   84.79   16.60
  -3  -7   1  116.29   22.60
   3  -7  -1  101.49   15.40
  -3   7   1   84.49   21.90
   3   7  -1  104.29   21.50
  -2  -7   1    6.90   13.20
   2  -7  -1   21.50   11.00
   2  -7  -1   36.40   18.40
   2   7  -1   28.00   16.50
  -2   7   1   14.00   14.30
   1  -7  -1  415.46   35.00
  -1  -7   1  433.66   30.90
   1  -7  -1  446.46   28.20
  -1   7   1  337.17   33.70
   1   7  -1  440.76   33.70
   0  -7  -1   69.29   16.70
   0  -7   1   62.19   16.00
   0   7  -1   88.99   21.70
   0   7   1   73.49   18.80
  -1  -7  -1   15.10   12.90
   1  -7   1   -9.30   10.10
  -1   7  -1   43.30   18.70
   1   7   1   13.50   14.50
   2  -7   1   17.90   11.40
  -2  -7  -1   -9.10   12.40
   2  -7   1    3.90   16.40
   2  -7   1   -9.90    8.80
  -2   7  -1   13.20   16.70
   2   7   1   29.10   17.90
   3  -7   1  691.93   32.10
   3  -7   1  683.23   31.70
  -3  -7  -1  636.94   41.20
   3  -7   1  684.33   43.70
   3   7   1  636.84   40.20
  -3   7  -1  619.14   43.00
   4  -7   1  113.79   17.60
   4  -7   1   78.79   20.50
  -4  -7  -1   61.89   20.50
   4   7   1   97.99   18.60
  -4   7  -1   66.29   20.90
   5  -7   1  761.82   38.00
   5  -7   1  854.71   49.80
  -5  -7  -1  855.91   50.89
   5   7   1  808.92   40.30
  -5   7  -1  864.01   52.09
   6  -7   1   20.60   14.20
   6  -7   1   -9.50   16.70
  -6  -7  -1   11.20   18.20
  -6   7  -1   21.40   21.30
   6   7   1   -5.60   12.90
   7  -7   1  -24.20   14.00
  -7  -7  -1   -2.90   18.40
   7  -7   1   20.00   16.10
   7   7   1   16.40   14.70
  -7   7  -1   -6.80   20.40
   8  -7   1  -16.00   17.70
   8  -7   1   10.60   16.60
  -8  -7  -1  -22.60   18.20
  -8   7  -1  -42.20   20.00
   8   7   1    4.10   13.90
   9  -7   1  236.38   31.80
   9  -7   1  234.28   35.40
  -9  -7  -1  155.28   33.40
  -9   7  -1  237.88   39.40
  10  -7   1   15.50   21.20
  10  -7   1   17.00   20.70
 -10  -7  -1   38.70   24.20
 -10   7  -1   14.60   26.60
 -11  -7  -1   88.89   30.90
  11  -7   1  133.69   30.10
  11  -7   1   89.39   27.90
 -11   7  -1  116.89   35.00
  12  -7   1   22.10   24.50
  12  -7   1  -11.80   20.10
 -12  -7  -1  -35.50   28.10
 -12   7  -1  -31.00   27.70
 -13  -7  -1   31.80   37.90
  13  -7   1   16.10   27.80
 -13   7  -1   38.20   32.40
  12  -8  -1   17.10   25.20
 -12  -8   1  -20.60   32.40
 -12   8   1    1.70   30.00
 -11  -8   1  -34.60   28.60
  11  -8  -1    9.40   23.20
 -11   8   1   27.70   32.80
  10  -8  -1  138.79   32.80
 -10  -8   1  205.68   40.30
 -10   8   1  165.38   38.20
  -9  -8   1   64.79   28.10
   9  -8  -1   98.79   30.00
  -9   8   1   62.69   32.20
  -8  -8   1  193.98   36.50
   8  -8  -1  213.88   35.50
  -8   8   1  252.97   41.50
   7  -8  -1  -17.00   18.90
  -7  -8   1   27.00   23.90
  -7   8   1   23.80   24.90
  -6  -8   1   78.59   25.20
   6  -8  -1   47.70   23.50
  -6   8   1   11.20   19.90
   5  -8  -1   47.60   21.60
  -5  -8   1   53.69   23.30
   5   8  -1   67.49   17.90
  -5   8   1   13.30   21.00
  -4  -8   1  949.21   55.49
   4  -8  -1  998.20   54.79
  -4   8   1  948.81   57.39
   4   8  -1  934.01   44.70
  -3  -8   1   83.19   23.20
   3  -8  -1  102.29   24.40
  -3   8   1   76.39   23.50
   3   8  -1   99.99   23.30
   2  -8  -1   59.59   15.60
  -2  -8   1   64.79   20.10
   2  -8  -1  118.89   25.80
  -2   8   1   86.79   22.60
   2   8  -1   74.19   23.10
  -1  -8   1   -9.20   13.00
   1  -8  -1  -13.90   17.60
   1  -8  -1   -9.20   11.50
  -1   8   1   14.10   17.40
   1   8  -1    3.40   17.00
   0  -8   1  194.78   24.90
   0  -8  -1  200.98   29.70
   0  -8  -1  201.78   25.10
   0   8   1  170.68   28.80
   0   8  -1  208.78   30.50
   1  -8   1    7.90   17.20
  -1  -8  -1   12.30   15.30
   1  -8   1   26.90   14.40
  -1   8  -1   20.10   19.80
   1   8   1   40.40   19.70
   2  -8   1  543.35   33.00
  -2  -8  -1  566.54   41.60
   2  -8   1  560.14   48.10
   2   8   1  585.54   42.80
  -2   8  -1  546.15   43.40
  -3  -8  -1   28.30   18.40
   3  -8   1  -15.90   18.20
  -3   8  -1  -11.80   17.40
   3   8   1   -1.70   17.50
  -4  -8  -1   73.49   23.50
   4  -8   1   40.90   22.20
   4   8   1   39.30   18.00
  -4   8  -1   42.20   23.30
  -5  -8  -1   36.20   19.80
   5  -8   1   11.10   18.60
  -5   8  -1   42.90   24.20
   5   8   1   42.70   17.10
   6  -8   1  602.44   47.10
  -6  -8  -1  435.46   44.50
  -6   8  -1  437.16   48.30
   6   8   1  446.46   34.20
  -7  -8  -1   93.19   26.30
   7  -8   1  111.49   29.10
  -7   8  -1  125.89   32.50
  -8  -8  -1  102.39   29.70
   8  -8   1   86.69   28.10
  -8   8  -1   90.79   32.30
   9  -8   1   33.70   22.50
  -9  -8  -1   34.00   23.50
  -9   8  -1   -3.70   26.20
  10  -8   1   18.70   25.80
 -10  -8  -1   45.90   30.50
 -10   8  -1   69.59   32.10
 -11  -8  -1   19.10   31.00
  11  -8   1   44.40   27.00
 -11   8  -1   -6.20   31.70
  12  -8   1  121.69   33.30
 -12  -8  -1  170.88   44.90
 -12   8  -1  187.48   42.90
  10  -9  -1   -2.60   24.20
 -10  -9   1    9.60   29.80
 -10   9   1   -1.10   32.00
  -9  -9   1   52.39   30.20
   9  -9  -1  -29.90   22.00
  -9   9   1   25.40   29.30
  -8  -9   1  151.48   35.20
   8  -9  -1  118.59   33.90
  -8   9   1  170.58   41.30
  -7  -9   1  140.49   33.90
   7  -9  -1   69.49   28.20
  -7   9   1  102.79   32.10
  -6  -9   1  156.48   32.80
   6  -9  -1  158.78   35.60
  -6   9   1  137.79   32.10
   5  -9  -1   88.99   27.10
  -5  -9   1   90.99   28.10
  -5   9   1   66.29   30.70
   4  -9  -1    0.10   22.50
  -4  -9   1  -34.80   17.80
  -4   9   1   -3.20   22.10
   3  -9  -1   71.09   25.70
  -3  -9   1   43.20   22.60
  -3   9   1   33.00   23.70
   3   9  -1   38.30   22.30
  -2  -9   1  353.66   38.30
   2  -9  -1  377.86   41.30
  -2   9   1  358.26   41.50
   2   9  -1  364.66   43.00
   1  -9  -1  229.28   35.30
  -1  -9   1  252.17   32.20
   1   9  -1  294.17   39.30
  -1   9   1  265.37   37.20
   0  -9   1  426.56   36.60
   0  -9  -1  366.36   35.20
   0  -9  -1  330.97   38.00
   0  -9   1  499.45   47.00
   0   9   1  358.76   41.60
   0   9  -1  398.56   42.70
   1  -9   1  117.99   27.40
  -1  -9  -1  105.29   23.10
  -1  -9  -1  131.99   28.40
   1  -9   1  105.79   32.00
   1   9   1  162.78   31.60
  -1   9  -1  120.29   29.90
  -2  -9  -1   34.20   22.50
   2  -9   1   11.90   20.30
  -2  -9  -1   15.00   18.40
  -2   9  -1   32.40   22.70
   2   9   1   12.30   20.50
  -3  -9  -1  139.79   30.50
   3  -9   1  148.19   31.40
  -3  -9  -1  138.09   27.60
   3   9   1  152.78   29.50
   3   9   1  181.08   26.90
  -3   9  -1  183.08   33.10
  -4  -9  -1  277.77   38.70
   4  -9   1  338.37   43.20
  -4   9  -1  266.37   40.60
   4   9   1  297.37   32.40
  -5  -9  -1   82.09   27.90
   5  -9   1   80.49   29.60
  -5   9  -1  127.89   33.10
  -6  -9  -1   28.30   24.90
   6  -9   1   33.20   25.30
  -6   9  -1   50.89   28.20
  -7  -9  -1   53.79   26.60
   7  -9   1  -46.90   16.30
  -7   9  -1   24.30   28.40
  -8  -9  -1   75.39   30.40
   8  -9   1  202.48   39.10
  -8   9  -1  138.69   37.10
   9  -9   1  191.68   40.00
  -9  -9  -1  187.38   40.70
  -9   9  -1  187.68   41.40
  10  -9   1   76.29   32.80
 -10  -9  -1  129.99   38.60
 -10   9  -1  174.68   44.30
  -8 -10   1   19.10   28.00
   8 -10  -1   37.30   28.30
  -8  10   1   -4.80   33.10
  -7 -10   1  -34.90   24.40
   7 -10  -1   19.20   27.20
  -7  10   1  -15.10   30.20
   6 -10  -1    6.30   25.60
  -6 -10   1   30.40   26.40
  -6  10   1   -2.00   28.50
  -5 -10   1  158.78   34.00
   5 -10  -1   78.39   29.00
  -5  10   1  105.09   36.20
  -4 -10   1   -9.80   21.50
   4 -10  -1    0.70   26.10
  -4  10   1   -5.70   22.10
  -3 -10   1  190.18   34.50
  -3 -10   1  136.09   32.20
   3 -10  -1  151.58   36.30
   3  10  -1  134.79   31.30
  -3  10   1  119.49   32.50
   2 -10  -1    8.80   26.20
  -2 -10   1   25.40   21.10
  -2 -10   1   49.60   28.00
  -2  10   1   30.90   25.50
   2  10  -1   50.79   24.80
   1 -10  -1    9.10   24.20
  -1 -10   1   27.20   21.30
  -1 -10   1   27.20   24.80
  -1  10   1   26.20   23.30
   1  10  -1   38.20   25.60
   0 -10  -1   42.60   24.40
   0 -10   1   -2.00   24.00
   0  10  -1  -10.30   21.70
   0  10   1  -29.80   19.60
  -1 -10  -1  852.81   57.09
   1 -10   1  685.23   55.69
  -1 -10  -1  812.22   50.79
  -1  10  -1  853.01   59.59
   1  10   1  704.63   55.49
  -2 -10  -1    5.80   24.10
   2 -10   1   52.19   27.90
  -2 -10  -1    0.60   19.00
  -2  10  -1   16.40   21.30
   2  10   1   29.20   23.60
  -3 -10  -1  103.99   27.10
  -3 -10  -1   89.49   29.20
   3 -10   1  117.09   33.80
  -3  10  -1  126.79   33.30
  -4 -10  -1  -17.30   20.40
  -4 -10  -1  -20.60   20.60
   4 -10   1  -26.50   25.50
  -4  10  -1   24.50   27.20
  -5 -10  -1   46.40   27.70
   5 -10   1   30.00   28.50
  -5 -10  -1   -8.00   22.80
  -5  10  -1   21.70   29.80
  -6 -10  -1   -7.50   22.90
   6 -10   1    9.00   26.00
  -6  10  -1   35.20   33.10
   7 -10   1  274.37   44.80
  -7 -10  -1  244.78   43.00
  -7  10  -1  204.58   45.60
  -8 -10  -1   16.40   29.50
   8 -10   1   17.40   26.00
  -8  10  -1   22.80   33.50
  -5 -11   1   25.20   28.00
  -5 -11   1   80.09   32.30
   5 -11  -1   25.40   28.70
  -5  11   1   55.29   35.20
   4 -11  -1  -17.00   27.40
  -4 -11   1   21.60   27.20
  -4 -11   1  -41.50   23.80
  -4  11   1   -6.50   26.30
  -3 -11   1   54.39   28.70
  -3 -11   1   46.70   30.60
   3 -11  -1   88.19   36.00
  -3  11   1  107.79   34.80
   2 -11  -1  220.88   44.40
  -2 -11   1  251.37   58.59
  -2 -11   1  129.99   35.80
   2  11  -1  227.08   40.70
  -2  11   1  185.58   39.90
   1 -11  -1   47.90   31.70
  -1 -11   1  125.69   35.30
  -1  11   1   77.59   31.10
   1  11  -1   54.99   28.50
   0 -11  -1   33.00   28.60
   0 -11   1   66.39   30.80
   0  11   1   61.49   30.50
   0  11  -1   34.00   26.60
   1 -11   1   20.70   25.90
  -1 -11  -1   14.40   25.00
  -1  11  -1   -2.30   24.70
   1  11   1    0.30   25.60
   2 -11   1   59.09   32.60
  -2 -11  -1   50.99   28.90
   2  11   1   46.80   29.90
  -2  11  -1   45.00   28.20
  -3 -11  -1   54.49   28.40
  -3 -11  -1   56.39   26.50
   3 -11   1   24.50   33.20
  -3  11  -1   25.20   29.90
   4 -11   1  207.98   43.30
  -4 -11  -1  162.98   35.90
  -4 -11  -1  170.88   38.40
  -4  11  -1  237.18   43.60
   5 -11   1  117.39   35.60
  -5 -11  -1  114.29   35.90
  -5 -11  -1  120.89   35.40
  -5  11  -1  139.09   42.60
  16   0  -2  -31.20   20.80
  16   0  -2  -26.40   23.20
  15   0  -2   18.40   25.50
  15   0  -2    0.70   24.00
  14   0  -2  222.08   36.90
  14   0  -2  247.68   39.10
  13   0  -2    6.50   21.00
  13   0  -2  -10.00   17.90
  12   0  -2  124.89   26.30
 -12   0   2  158.58   22.40
  12   0  -2   77.69   22.50
 -11   0   2   24.90   14.50
  11   0  -2   34.40   17.80
  11   0  -2   25.80   15.90
 -10   0   2  248.98   21.40
  10   0  -2  248.58   27.40
 -10   0   2  205.58   23.30
  10   0  -2  208.88   26.80
  10   0  -2  220.68   21.80
  10   0  -2  234.58   28.60
   9   0  -2    7.70    9.90
   9   0  -2   26.00   13.00
  -9   0   2    0.90   11.00
   9   0  -2  -14.10   10.30
   9   0  -2    1.90   13.10
  -9   0   2  -15.80    8.80
  -8   0   2 1057.49   39.80
   8   0  -2 1026.10   38.10
  -8   0   2  986.30   35.70
   8   0  -2  968.90   44.20
   8   0  -2 1104.19   42.30
   8   0  -2  992.60   44.50
   7   0  -2   11.60   11.40
   7   0  -2   10.30    8.40
   7   0  -2    2.30    9.20
  -7   0   2   -0.20    7.60
   7   0  -2   -6.80   10.50
   6   0  -2  209.08   21.60
   6   0  -2  238.68   20.00
   6   0  -2  235.08   21.60
  -6   0   2  193.58   14.60
   6   0  -2  194.38   15.70
   5   0  -2   -6.40    8.00
   5   0  -2    1.70    8.80
   5   0  -2    0.50    7.70
  -5   0   2   -9.50    5.60
   5   0  -2   12.80    8.00
   4   0  -2  985.80   33.30
  -4   0   2  949.11   27.80
   4   0  -2  980.20   31.40
   4   0  -2  936.41   33.40
   4   0  -2  945.61   30.40
   3   0  -2   -4.50    6.40
   3   0  -2    3.10    6.50
  -3   0   2   -3.00    5.50
  -3   0   2   -2.00    4.50
   3   0  -2   -2.50    7.20
   3   0  -2   -9.10    5.90
  -2   0   2 2657.23   62.59
  -2   0   2 2737.23   60.39
   2   0  -2 2729.93   63.89
   2   0  -2 2641.54   62.59
   2   0  -2 2651.63   60.49
   2   0  -2 2671.23   64.59
   1   0  -2   -1.70    2.40
   1   0  -2   -0.60    2.40
   1   0  -2   -2.10    2.90
  -1   0   2   -4.10    2.00
  -1   0   2   -0.20    1.90
   0   0  -2    1.30    0.90
   0   0   2   -1.50    0.90
   0   0   2   -0.60    0.60
   0   0  -2    0.10    0.90
   0   0   2   -0.90    0.40
   0   0  -2   -1.40    1.10
   1   0   2   -1.90    3.10
   1   0   2    2.60    2.90
  -1   0  -2   -2.30    2.90
   1   0   2    3.50    3.00
  -1   0  -2    3.00    2.50
  -2   0  -2 2006.20   49.90
   2   0   2 1995.80   49.60
   2   0   2 1905.41   49.30
   2   0   2 2004.10   44.90
   2   0   2 1986.70   49.99
   3   0   2   -7.40    7.00
   3   0   2    0.20    6.70
  -3   0  -2   -0.80    7.20
   3   0   2   -0.60    3.90
   3   0   2    1.20    6.60
  -4   0  -2 1469.65   42.50
   4   0   2 1392.46   43.90
   4   0   2 1436.46   43.20
   4   0   2 1392.26   42.80
   4   0   2 1405.96   36.50
   5   0   2   -1.00    8.80
   5   0   2    0.00    7.70
   5   0   2    5.20    9.90
  -5   0  -2    8.40    9.10
   5   0   2    7.90    5.60
   6   0   2   -3.60    9.40
  -6   0  -2    7.00    9.60
   6   0   2    3.70    6.20
   6   0   2    0.00    9.00
   6   0   2  -10.90    8.90
  -7   0  -2  -10.80    8.60
   7   0   2  -10.00   10.20
   7   0   2   -1.00   10.00
   7   0   2    5.30    9.40
   7   0   2    6.40    6.90
   8   0   2  344.37   28.60
  -8   0  -2  324.67   24.30
   8   0   2  329.17   26.00
   8   0   2  337.87   29.80
   8   0   2  357.06   19.30
   9   0   2   -7.90   11.80
  -9   0  -2    2.00   11.00
   9   0   2   -2.80   11.10
   9   0   2   -9.60    7.30
   9   0   2   -7.70   11.50
  10   0   2  211.18   26.40
  10   0   2  272.97   31.20
  10   0   2  254.67   30.80
 -10   0  -2  242.08   24.40
  10   0   2  278.37   30.00
 -11   0  -2    1.90   15.00
  11   0   2   -1.60   14.30
  11   0   2   19.70   17.80
  11   0   2    8.50   16.10
  12   0   2  425.76   41.40
  12   0   2  504.85   38.70
  12   0   2  406.96   42.20
  13   0   2   11.80   19.00
  13   0   2   27.30   19.80
  13   0   2   -5.50   19.30
  14   0   2  323.97   44.20
  14   0   2  292.57   39.60
  15   0   2    0.10   23.60
  15   0   2   38.80   26.60
  16   0   2    0.70   27.50
  16   0   2   12.50   26.20
  16  -1  -2  -12.40   23.20
  16  -1  -2   20.00   27.60
  16   1  -2   43.50   29.90
  16   1  -2    7.50   24.70
  15  -1  -2   99.99   30.70
  15  -1  -2  124.89   31.60
  15   1  -2  114.19   31.60
  15   1  -2   97.99   31.90
  14  -1  -2   33.40   22.10
  14  -1  -2   42.50   25.50
  14   1  -2  -30.30   18.10
  14   1  -2    1.10   21.10
  13  -1  -2   -8.50   20.20
  13  -1  -2    6.60   21.60
 -13  -1   2   45.40   20.10
  13   1  -2   27.10   20.10
  13   1  -2   10.90   19.10
 -12  -1   2  154.18   24.70
  12  -1  -2  153.78   29.80
  12  -1  -2  163.18   28.60
  12   1  -2  153.48   24.80
  12   1  -2  111.29   25.90
  12   1  -2  204.68   32.90
  11  -1  -2  251.97   30.60
  11  -1  -2  281.27   26.80
  11  -1  -2  311.87   35.20
 -11  -1   2  325.37   30.90
  11   1  -2  300.97   32.90
 -11   1   2  270.47   25.20
  11   1  -2  316.17   36.60
  11   1  -2  298.57   30.60
  10  -1  -2  269.07   31.10
  10  -1  -2  244.18   24.20
 -10  -1   2  235.08   20.40
 -10  -1   2  266.77   27.00
  10  -1  -2  251.87   29.30
 -10   1   2  252.97   23.00
 -10   1   2  257.17   22.10
  10   1  -2  217.88   25.80
  10   1  -2  265.47   30.80
  10   1  -2  263.37   29.90
   9  -1  -2  165.78   23.60
  -9  -1   2  135.79   19.00
  -9  -1   2  145.09   15.80
   9  -1  -2  108.19   21.80
   9  -1  -2  120.59   17.40
  -9   1   2  168.48   18.70
   9   1  -2  118.39   21.40
   9   1  -2  157.38   20.40
   9   1  -2  171.88   23.90
  -9   1   2  121.29   15.40
   8  -1  -2   13.60    9.90
  -8  -1   2   18.30   11.60
   8  -1  -2    9.70   13.00
  -8  -1   2   12.70    8.20
   8  -1  -2   11.90   11.70
  -8   1   2   19.60    9.40
   8   1  -2   25.50   13.30
   8   1  -2   21.80   11.80
   8   1  -2   11.70   12.60
  -8   1   2   22.70   10.80
   7  -1  -2  165.48   19.30
  -7  -1   2  168.18   14.80
   7  -1  -2  220.98   23.60
   7  -1  -2  177.08   17.10
  -7   1   2  188.28   17.20
   7   1  -2  195.78   19.60
  -7   1   2  184.88   15.20
   7   1  -2  161.58   19.10
   7   1  -2  191.68   22.10
   6  -1  -2  632.24   27.70
   6  -1  -2  659.63   32.00
   6  -1  -2  642.64   31.10
  -6  -1   2  731.13   25.40
   6   1  -2  735.23   32.20
   6   1  -2  688.13   31.90
   6   1  -2  666.53   27.90
  -6   1   2  687.53   24.80
  -6   1   2  628.74   26.70
  -5  -1   2  634.74   22.40
   5  -1  -2  581.64   27.50
   5  -1  -2  678.23   26.40
   5  -1  -2  727.43   29.20
   5   1  -2  619.34   24.90
   5   1  -2  615.64   28.00
  -5   1   2  600.24   24.70
  -5   1   2  642.54   21.80
   5   1  -2  605.44   27.80
   4  -1  -2  708.23   27.40
   4  -1  -2  706.83   28.30
   4  -1  -2  696.13   25.80
   4   1  -2  699.23   27.30
   4   1  -2  697.83   27.40
  -4   1   2  713.33   25.40
  -4   1   2  695.63   21.10
   4   1  -2  720.93   25.00
   3  -1  -2    3.00    6.40
   3  -1  -2    9.60    7.00
   3  -1  -2    5.80    8.00
  -3  -1   2   -3.50    7.30
   3   1  -2   15.40    7.50
  -3   1   2    6.30    3.70
   3   1  -2    9.50    5.90
   3   1  -2    0.60    6.20
  -3   1   2    5.30    7.20
   2  -1  -2  561.24   20.30
   2  -1  -2  554.74   18.70
  -2  -1   2  563.54   21.30
   2  -1  -2  551.74   19.90
  -2   1   2  585.54   19.80
   2   1  -2  565.64   19.10
   2   1  -2  566.94   17.00
   2   1  -2  540.75   18.70
   1  -1  -2 1978.10   48.50
   1  -1  -2 1964.00   45.90
  -1  -1   2 1955.80   45.20
  -1  -1   2 1999.80   49.10
   1  -1  -2 1981.20   44.40
   1   1  -2 1997.10   46.40
   1   1  -2 1972.60   45.30
  -1   1   2 1981.30   48.30
   1   1  -2 1995.90   44.70
  -1   1   2 1869.31   45.70
   1   1  -2 1953.00   46.50
   0  -1   2  682.23   19.80
   0  -1  -2  673.33   19.40
   0   1   2  687.83   20.40
   0   1  -2  681.73   19.70
   0   1  -2  688.73   20.00
   1  -1   2 1605.54   39.20
   1  -1   2 1651.63   39.20
  -1  -1  -2 1652.43   39.00
  -1   1  -2 1614.64   39.20
   1   1   2 1649.13   40.80
  -1   1  -2 1599.14   39.10
  -1   1  -2 1693.33   42.30
   2  -1   2   45.80    8.40
   2  -1   2   63.29    8.20
   2  -1   2   44.80    7.70
   2  -1   2   38.80    6.20
   2   1   2   58.79    8.60
   2   1   2   59.89    7.60
   2   1   2   49.40    8.00
  -2   1  -2   53.39    9.00
  -2   1  -2   51.59    6.60
   3  -1   2   27.20    8.00
   3  -1   2   35.90    9.10
   3  -1   2   25.90    7.10
   3  -1   2   15.40    7.80
   3   1   2   30.70    8.40
   3   1   2   28.70    8.10
   3   1   2   22.40    8.80
  -3   1  -2   10.80    8.70
   4  -1   2  130.29   14.10
   4  -1   2  106.69   10.60
   4  -1   2  103.49   13.50
   4  -1   2  105.19   13.90
   4   1   2  113.19   13.10
  -4   1  -2  129.79   14.20
   4   1   2   96.29   11.80
   4   1   2  112.49   14.40
   5  -1   2  488.15   24.30
   5  -1   2  447.36   24.60
   5  -1   2  459.35   19.90
   5  -1   2  468.55   23.80
   5   1   2  489.35   24.40
   5   1   2  441.06   24.00
  -5   1  -2  499.15   24.30
   5   1   2  450.35   23.50
   6  -1   2  258.17   20.30
   6  -1   2  284.77   23.90
   6  -1   2  259.57   16.60
   6  -1   2  263.27   23.60
  -6  -1  -2  222.78   19.10
   6   1   2  278.17   23.50
   6   1   2  234.78   20.70
   6   1   2  252.97   22.70
  -6   1  -2  266.17   19.90
   7  -1   2  582.34   31.90
   7  -1   2  491.65   29.30
   7  -1   2  542.75   29.90
  -7  -1  -2  516.65   26.80
   7  -1   2  526.85   24.20
  -7   1  -2  548.05   28.80
   7   1   2  579.64   31.10
   7   1   2  474.65   27.90
   7   1   2  510.85   29.60
   8  -1   2    9.20   12.30
   8  -1   2   23.80   13.60
   8  -1   2   48.10   15.40
   8  -1   2   22.20    9.50
  -8  -1  -2   37.70   12.10
   8   1   2   32.30   13.70
   8   1   2   24.60   13.60
  -8   1  -2   32.60   12.90
   8   1   2   34.20   15.70
   9  -1   2  -10.20   13.60
   9  -1   2   26.80   15.30
   9  -1   2    7.00   11.40
   9  -1   2   -1.60    8.30
  -9  -1  -2   11.20   11.90
   9   1   2   20.10   13.40
   9   1   2    6.70   13.40
   9   1   2  -20.80   11.50
  -9   1  -2   -3.20   11.70
  10  -1   2  271.87   31.30
 -10  -1  -2  302.97   25.30
  10  -1   2  258.27   30.20
  10  -1   2  246.88   28.60
  10  -1   2  272.17   21.90
  10   1   2  336.07   32.00
 -10   1  -2  254.17   27.00
  10   1   2  312.07   32.90
  10   1   2  336.27   35.50
  11  -1   2  196.38   30.60
  11  -1   2  137.29   25.80
 -11  -1  -2  184.38   23.00
  11   1   2  161.28   25.90
 -11   1  -2  162.08   23.10
  11   1   2  163.58   25.20
  11   1   2  135.29   27.40
  12  -1   2  290.37   36.30
  12  -1   2  257.57   34.40
 -12   1  -2  346.77   32.10
  12   1   2  280.17   34.50
  12   1   2  324.87   38.60
  12   1   2  332.67   36.80
 -13  -1  -2   14.20   18.00
  13  -1   2  -21.80   19.10
  13  -1   2   16.90   21.80
  13   1   2   15.80   20.60
  13   1   2  -14.90   16.60
  13   1   2  -23.20   15.40
  14  -1   2   -4.30   25.30
  14  -1   2   24.20   25.80
  14   1   2   33.30   23.50
  14   1   2   -1.50   20.30
  14   1   2   51.79   22.70
  15  -1   2   62.59   30.20
  15  -1   2   52.29   29.30
  15   1   2   89.19   31.80
  15   1   2  106.19   33.50
  16  -1   2   49.70   29.00
  16   1   2   17.30   30.30
  16   1   2   75.39   33.50
  16  -2  -2   15.60   28.10
  16  -2  -2   13.30   27.70
  16   2  -2    5.90   25.40
  16   2  -2   -3.10   24.20
  15  -2  -2  114.19   33.80
  15  -2  -2   87.59   31.80
  15   2  -2  103.49   31.10
  15   2  -2   84.99   30.80
 -14  -2   2   18.20   23.10
  14  -2  -2   45.10   26.80
  14  -2  -2   23.70   23.50
  14   2  -2   34.70   22.30
  14   2  -2   18.60   23.10
  14   2  -2   53.69   24.30
  13  -2  -2  558.84   53.79
  13  -2  -2  474.95   48.60
 -13  -2   2  571.94   43.40
  13   2  -2  448.76   43.60
  13   2  -2  497.75   42.80
  13   2  -2  561.84   46.80
  12  -2  -2   -5.30   17.10
 -12  -2   2   44.10   20.00
  12  -2  -2    9.10   16.80
  12   2  -2   15.30   20.60
  12   2  -2   22.90   18.00
  12   2  -2  -19.50   13.80
 -11  -2   2    5.30   17.00
  11  -2  -2   48.10   21.00
  11  -2  -2   36.40   15.80
  11  -2  -2   38.70   19.00
  11   2  -2   35.60   17.10
  11   2  -2   34.50   16.80
 -11   2   2   33.00   15.70
  11   2  -2   30.70   18.30
 -10  -2   2  -15.90   13.00
  10  -2  -2    2.60   13.60
  10  -2  -2   40.30   18.20
  10  -2  -2   28.30   13.70
  10   2  -2   29.60   16.50
 -10   2   2   42.20   15.30
  10   2  -2   20.20   16.30
  10   2  -2   44.90   15.20
   9  -2  -2  332.17   32.00
   9  -2  -2  319.47   25.00
  -9  -2   2  271.67   20.20
  -9  -2   2  240.68   26.30
   9  -2  -2  248.38   29.10
   9   2  -2  316.07   30.90
   9   2  -2  248.18   28.00
  -9   2   2  298.67   17.80
   9   2  -2  322.77   27.30
  -9   2   2  297.97   26.40
  -8  -2   2   98.99   13.30
   8  -2  -2   84.29   16.20
   8  -2  -2  139.79   22.00
  -8  -2   2  105.29   18.90
   8  -2  -2   77.59   16.60
   8   2  -2  124.49   16.90
   8   2  -2  117.19   20.10
  -8   2   2  127.99   11.60
   8   2  -2  111.29   17.90
  -8   2   2   95.29   16.20
  -7  -2   2  991.20   43.60
   7  -2  -2 1072.89   44.50
   7  -2  -2 1030.70   40.50
   7  -2  -2 1160.08   43.90
  -7   2   2 1013.90   39.50
   7   2  -2 1032.20   42.50
   7   2  -2 1062.99   39.40
   7   2  -2 1030.40   42.80
  -7   2   2 1024.00   30.30
   6  -2  -2   33.30   11.00
   6  -2  -2   39.90   11.80
   6  -2  -2   35.90   11.10
  -6   2   2   48.10   12.40
   6   2  -2   41.30   10.00
   6   2  -2   46.90   12.50
  -6   2   2   32.30    5.80
   6   2  -2   53.29   12.70
   5  -2  -2    4.90    9.90
   5  -2  -2   16.30    9.40
   5  -2  -2    8.10    8.60
  -5   2   2    6.40    9.20
  -5   2   2   21.60    4.30
   5   2  -2   20.10    9.60
   5   2  -2   11.70    9.00
  -5   2   2    4.00    3.50
   5   2  -2   11.90    7.80
   4  -2  -2  316.47   18.40
   4  -2  -2  310.57   18.90
   4  -2  -2  323.47   19.70
   4   2  -2  310.67   16.60
  -4   2   2  299.47   19.30
   4   2  -2  332.47   18.40
   4   2  -2  326.67   18.30
   3  -2  -2 3126.29   79.79
  -3  -2   2 3114.19   82.79
   3  -2  -2 3224.18   77.49
   3  -2  -2 3147.39   80.49
   3   2  -2 3120.69   77.49
   3   2  -2 3160.08   75.69
  -3   2   2 3078.49   79.89
   3   2  -2 3157.98   77.79
   2  -2  -2   60.59    7.50
   2  -2  -2   56.49    4.70
   2  -2  -2   57.39   10.70
  -2  -2   2   55.19   10.40
   2   2  -2   53.79    7.60
   2   2  -2   48.40    7.00
   2   2  -2   42.10    7.10
   2   2  -2   53.19    8.10
  -2   2   2   66.59   10.90
  -1  -2   2  977.50   31.80
   1  -2  -2 1014.10   25.40
  -1  -2   2 1039.80   26.00
   1  -2  -2 1085.59   32.90
  -1   2   2 1016.50   32.20
  -1   2   2  988.10   25.30
   1   2  -2 1026.70   26.60
   1   2  -2 1016.90   30.60
   0  -2   2  119.29   10.40
   0   2  -2  128.89   11.80
   0   2   2  111.69   11.30
  -1  -2  -2  576.94   16.50
   1  -2   2  608.94   20.10
   1  -2   2  577.64   17.90
   1   2   2  592.24   22.80
  -1   2  -2  604.54   23.30
   2  -2   2  248.08   13.30
   2  -2   2  266.77   12.10
   2   2   2  245.68   14.60
  -2   2  -2  247.68   16.80
   2   2   2  250.17   12.50
   3  -2   2 2766.62   65.09
   3  -2   2 2808.52   70.09
   3  -2   2 2724.23   70.59
   3  -2   2 2793.42   71.69
   3   2   2 2810.22   69.69
  -3   2  -2 2800.32   66.49
   3   2   2 2734.53   70.59
  -3   2  -2 2782.62   73.99
   4  -2   2  174.68   16.60
   4  -2   2  169.68   15.80
   4  -2   2  150.08   14.10
  -4   2  -2  160.78   17.10
   4   2   2  165.08   14.90
   4   2   2  137.79   13.90
   4   2   2  137.19   15.30
   5  -2   2  576.54   28.10
   5  -2   2  575.14   25.60
   5  -2   2  589.64   27.50
  -5   2  -2  630.04   29.20
   5   2   2  576.84   26.80
   5   2   2  563.64   28.00
   5   2   2  584.84   26.50
   6  -2   2   -0.30    8.20
   6  -2   2   -5.40    8.90
   6  -2   2    9.60   10.20
   6   2   2    4.50    9.70
   6   2   2  -11.50    9.40
   6   2   2   24.60   10.30
  -6   2  -2    5.40   11.10
   7  -2   2 1140.89   45.90
   7  -2   2 1154.28   40.80
   7  -2   2 1126.59   44.80
  -7   2  -2 1111.99   43.60
   7   2   2 1028.70   44.10
   7   2   2 1051.99   43.60
   7   2   2 1065.29   42.00
   8  -2   2   75.89   18.80
   8  -2   2   88.29   14.40
   8  -2   2   54.99   15.80
   8   2   2   64.19   15.90
   8   2   2   61.49   16.50
   8   2   2   73.99   15.90
  -8   2  -2   56.69   15.20
   9  -2   2  608.94   31.00
  -9  -2  -2  555.14   31.10
   9  -2   2  515.35   35.60
   9  -2   2  583.44   37.30
   9   2   2  540.65   33.40
   9   2   2  588.04   36.90
   9   2   2  560.04   34.70
  -9   2  -2  556.14   34.20
 -10  -2  -2   60.19   16.60
  10  -2   2   69.19   15.90
  10  -2   2   72.19   20.60
  10  -2   2   99.09   23.00
 -10   2  -2   68.89   18.40
  10   2   2   58.59   20.20
  10   2   2   78.49   20.60
  10   2   2   95.69   20.50
  11  -2   2   24.70   19.70
  11  -2   2   47.00   16.40
  11  -2   2   34.10   20.40
  11   2   2   28.50   20.70
  11   2   2   13.10   18.50
 -11   2  -2   11.90   17.00
  11   2   2   30.20   17.50
  12  -2   2   19.30   18.70
  12  -2   2   18.80   20.40
 -12   2  -2    0.80   16.90
  12   2   2    6.30   19.20
  12   2   2    3.90   18.70
  12   2   2   32.20   18.40
  13  -2   2  131.89   32.50
  13  -2   2  131.29   31.70
 -13  -2  -2  145.79   29.60
  13   2   2  184.68   30.40
  13   2   2  125.29   29.90
  13   2   2   94.39   26.20
  14  -2   2   33.30   26.80
  14  -2   2    8.30   24.90
 -14  -2  -2   12.90   22.60
  14   2   2    4.70   21.00
  14   2   2   40.20   25.80
  14   2   2   25.50   23.40
  15  -2   2   78.99   32.20
  15   2   2   70.19   30.50
  15   2   2   92.89   27.40
  15   2   2   49.10   30.00
  16  -2   2    9.40   26.60
  16   2   2   13.60   22.10
  16   2   2   13.80   23.70
  16   2   2  -46.40   23.60
  16  -3  -2  212.18   43.10
  16  -3  -2  185.98   41.90
  16   3  -2  180.28   40.50
  16   3  -2  182.08   39.70
  15  -3  -2   50.69   30.30
 -15  -3   2    6.90   25.60
  15  -3  -2    8.50   26.10
  15   3  -2   64.29   27.20
  15   3  -2    4.60   23.80
 -14  -3   2   63.79   26.80
  14  -3  -2   38.80   24.50
  14  -3  -2   24.30   28.70
  14   3  -2    5.10   22.60
  14   3  -2   65.89   28.70
  13  -3  -2   10.00   22.30
 -13  -3   2   26.30   22.10
  13  -3  -2   -5.40   22.30
  13   3  -2  -40.50   13.50
  13   3  -2    8.70   21.00
  13   3  -2  -19.50   19.50
 -12  -3   2  227.18   33.80
  12  -3  -2  310.87   38.50
  12  -3  -2  265.17   30.30
  12  -3  -2  250.27   37.10
  12   3  -2  199.98   34.30
  12   3  -2  334.27   38.60
  12   3  -2  266.97   31.30
 -12   3   2  254.97   30.50
  11  -3  -2   83.19   19.60
 -11  -3   2   43.60   21.40
  11  -3  -2   32.20   20.30
  11  -3  -2   51.49   22.10
  11   3  -2   53.99   21.30
 -11   3   2   63.99   20.30
  11   3  -2   86.59   19.90
  11   3  -2   53.19   20.20
 -10  -3   2  250.37   31.50
  10  -3  -2  237.18   30.70
  10  -3  -2  249.78   27.80
  10  -3  -2  275.57   31.40
  10   3  -2  252.77   30.90
  10   3  -2  247.38   29.80
  10   3  -2  288.57   28.60
 -10   3   2  275.67   29.10
   9  -3  -2    4.60   13.70
   9  -3  -2   11.10   15.30
  -9  -3   2   26.00   16.00
   9  -3  -2   12.90   13.00
   9   3  -2    7.30   12.10
   9   3  -2   14.40   14.00
  -9   3   2   37.40   16.00
   9   3  -2   12.40   13.20
   8  -3  -2   31.40   14.20
   8  -3  -2   24.30   14.70
   8  -3  -2   16.80   12.10
  -8  -3   2   11.70   13.80
   8   3  -2   42.50   13.60
   8   3  -2   40.10   12.50
   8   3  -2   16.30   12.40
  -8   3   2   30.80   14.30
   7  -3  -2   71.29   15.50
   7  -3  -2   23.10   12.10
   7  -3  -2   33.70   12.90
  -7  -3   2   44.70   16.30
   7   3  -2    7.50   10.60
  -7   3   2   39.50   13.80
   7   3  -2   46.70   12.10
   7   3  -2   38.90   12.50
  -6  -3   2 1806.42   62.09
   6  -3  -2 1725.23   55.29
   6  -3  -2 1754.72   57.79
   6  -3  -2 1699.93   57.89
  -6   3   2 1680.13   57.09
   6   3  -2 1722.23   55.69
   6   3  -2 1722.43   52.69
   6   3  -2 1677.23   55.69
   5  -3  -2   88.59   15.30
   5  -3  -2   82.19   12.80
  -5  -3   2   73.99   16.30
   5  -3  -2   81.49   15.40
   5   3  -2   81.09   11.40
  -5   3   2   76.29   15.00
   5   3  -2   61.59   11.80
   5   3  -2   99.89   14.10
  -4  -3   2 1784.72   58.79
   4  -3  -2 1685.83   54.79
   4  -3  -2 1813.52   54.59
   4  -3  -2 1834.92   51.09
   4   3  -2 1788.12   51.29
   4   3  -2 1802.32   51.79
  -4   3   2 1744.13   56.09
   4   3  -2 1784.12   49.80
   3  -3  -2   81.59   13.70
   3  -3  -2   67.09    9.00
   3  -3  -2   59.19    5.80
  -3  -3   2   70.79   14.30
   3   3  -2   88.19   11.40
   3   3  -2   67.29    9.80
   3   3  -2   52.79    8.70
  -3   3   2   57.89   12.80
   2  -3  -2   66.29   11.90
  -2  -3   2   41.50   10.50
   2  -3  -2   67.79    7.40
   2  -3  -2   69.19    7.40
  -2   3   2   72.19   13.40
   2   3  -2   69.49    8.00
   2   3  -2   69.59   10.70
  -1  -3   2    6.00    7.60
   1  -3  -2   13.10    3.30
   1  -3  -2   25.50    9.00
   1   3  -2    4.00    3.90
  -1   3   2   11.20    8.70
   1   3  -2    7.10    8.10
   0  -3   2 1241.58   38.70
   0   3  -2 1281.37   40.90
   0   3   2 1215.28   40.50
   1  -3   2   65.39    9.40
  -1  -3  -2   70.29    5.10
  -1   3  -2   53.79   11.90
   1   3   2   70.59   12.30
   2  -3   2  283.77   14.70
   2  -3   2  275.77   14.50
   2   3   2  280.27   12.60
  -2   3  -2  288.17   20.90
   2   3   2  266.67   18.20
   3  -3   2  253.57   15.80
   3  -3   2  212.48   12.20
   3   3   2  238.48   16.30
   3   3   2  192.88   13.40
  -3   3  -2  245.98   21.80
   4  -3   2 1144.89   40.90
   4  -3   2 1157.98   37.80
   4  -3   2 1160.48   38.90
   4  -3   2 1138.99   31.60
   4   3   2 1170.58   37.10
  -4   3  -2 1142.29   43.30
   4   3   2 1093.09   38.00
   5  -3   2  335.27   21.60
   5  -3   2  348.17   22.20
   5  -3   2  352.56   23.50
   5   3   2  368.56   21.60
  -5   3  -2  344.57   25.30
   5   3   2  333.17   20.80
   6  -3   2 1404.56   50.09
   6  -3   2 1320.07   48.00
   6  -3   2 1435.06   49.10
   6   3   2 1404.76   47.80
  -6   3  -2 1432.46   52.49
   6   3   2 1361.36   47.80
   7  -3   2  150.58   20.10
   7  -3   2  189.08   22.20
   7  -3   2  183.08   20.30
   7   3   2  192.28   21.30
   7   3   2  179.38   21.70
   7   3   2  139.29   18.60
  -7   3  -2  194.08   23.10
   8  -3   2    4.90   13.20
   8  -3   2   -1.20   12.60
   8  -3   2    2.90   11.20
   8   3   2  -17.20   11.20
   8   3   2    1.70   11.90
  -8   3  -2   -1.30   13.60
   8   3   2    0.40   11.20
   9  -3   2   17.00   14.90
   9  -3   2   39.50   13.80
   9  -3   2   -0.20   13.00
   9   3   2   12.90   13.80
   9   3   2   39.40   16.00
   9   3   2   39.60   15.90
  -9   3  -2    8.20   15.20
  10  -3   2  361.56   28.50
  10  -3   2  336.97   37.50
  10  -3   2  423.76   39.10
  10   3   2  344.77   36.50
  10   3   2  348.67   34.20
 -10   3  -2  437.86   36.10
  10   3   2  361.46   33.20
  11  -3   2   50.59   17.50
  11  -3   2   50.59   21.90
  11  -3   2   47.50   20.80
  11   3   2   41.70   20.90
  11   3   2   58.69   19.90
  11   3   2   14.80   18.20
 -11   3  -2   47.00   20.30
 -12  -3  -2   90.79   27.20
  12  -3   2  198.38   33.80
  12  -3   2  146.99   29.30
  12   3   2  147.39   26.40
  12   3   2  206.38   34.30
  12   3   2  203.38   31.60
 -12   3  -2  125.39   26.70
 -13  -3  -2  -11.00   22.00
  13  -3   2   -8.30   22.50
  13  -3   2    2.40   23.50
 -13   3  -2   44.90   27.10
  13   3   2  -21.40   19.60
  13   3   2   -0.30   18.20
  13   3   2   -8.40   21.00
 -14  -3  -2  -34.20   22.10
  14  -3   2  -18.20   22.80
  14   3   2    3.50   20.30
  14   3   2  -20.60   21.90
  14   3   2  -37.50   20.20
  15  -3   2   12.90   27.10
 -15  -3  -2    8.10   26.70
  15   3   2   30.50   24.70
  15   3   2   20.40   27.20
  15   3   2   11.10   25.10
  16  -3   2  172.18   41.70
  15  -4  -2  -24.60   26.10
 -15  -4   2   16.20   30.70
  15  -4  -2   99.99   34.90
  15   4  -2   19.00   28.10
  15   4  -2    2.10   26.30
 -14  -4   2   84.29   32.40
  14  -4  -2   77.59   30.70
  14  -4  -2   36.00   25.90
  14   4  -2   41.30   28.20
  14   4  -2   54.59   27.60
  13  -4  -2   92.79   30.70
  13  -4  -2   60.39   25.30
 -13  -4   2   84.89   30.90
  13   4  -2   78.89   27.20
  13   4  -2   71.59   28.30
  12  -4  -2  130.09   25.60
 -12  -4   2  154.58   31.90
  12  -4  -2  162.78   34.20
  12  -4  -2  121.89   27.30
  12   4  -2  105.79   27.90
  12   4  -2  128.39   30.10
 -12   4   2  135.19   27.30
  12   4  -2  161.08   26.50
  11  -4  -2  -17.50   15.40
  11  -4  -2   -2.40   13.90
  11  -4  -2   -5.20   17.00
 -11  -4   2  -19.80   19.30
 -11   4   2   42.40   20.10
  11   4  -2   19.50   15.30
  11   4  -2   -1.60   17.50
  11   4  -2    8.20   17.50
  10  -4  -2   91.89   21.10
  10  -4  -2  145.79   27.20
  10  -4  -2  147.29   25.00
 -10  -4   2  114.39   25.70
 -10   4   2  143.89   25.40
  10   4  -2   81.69   21.20
  10   4  -2  147.39   21.80
  10   4  -2  120.29   24.20
   9  -4  -2  155.08   24.10
   9  -4  -2  181.98   25.50
  -9  -4   2  113.09   24.00
   9  -4  -2  158.88   25.00
   9   4  -2  144.19   23.90
   9   4  -2  138.89   19.70
  -9   4   2  129.89   23.30
   9   4  -2  135.29   22.70
   8  -4  -2  862.11   43.70
   8  -4  -2  798.82   42.00
   8  -4  -2  850.11   41.60
  -8  -4   2  873.41   47.80
  -8   4   2  859.11   43.70
   8   4  -2  843.42   42.30
   8   4  -2  903.31   38.00
   8   4  -2  927.51   41.70
  -7  -4   2  286.07   28.70
   7  -4  -2  351.36   25.40
   7  -4  -2  367.16   28.50
   7  -4  -2  390.36   29.30
   7   4  -2  328.77   24.60
  -7   4   2  432.16   31.60
   7   4  -2  343.17   23.70
   7   4  -2  392.46   27.30
   6  -4  -2  169.08   19.00
   6  -4  -2  210.78   24.10
  -6  -4   2  160.38   22.70
   6  -4  -2  144.69   19.90
  -6   4   2  199.18   23.30
   6   4  -2  156.98   17.00
   6   4  -2  155.78   17.30
   5  -4  -2   14.40   11.40
   5  -4  -2   28.40   12.70
   5  -4  -2   33.30   10.20
  -5  -4   2   12.30   11.40
  -5   4   2   66.79   15.60
   5   4  -2   36.40   10.40
   5   4  -2   30.30   10.00
   4  -4  -2  279.17   11.10
  -4  -4   2  319.87   25.80
   4  -4  -2  265.57   22.00
   4  -4  -2  290.97   17.30
   4  -4  -2  286.67   20.80
  -4   4   2  289.07   24.10
   4   4  -2  316.17   18.10
   4   4  -2  295.47   17.50
   3  -4  -2  259.27   14.20
   3  -4  -2  252.17   13.00
  -3  -4   2  242.48   21.20
   3  -4  -2  277.37   24.40
   3   4  -2  256.47   14.40
   3   4  -2  247.48   19.50
  -3   4   2  306.87   25.60
   3   4  -2  259.57   16.60
   2  -4  -2 1471.95   50.89
   2  -4  -2 1480.05   42.30
  -2  -4   2 1549.05   51.39
   2   4  -2 1481.85   48.70
  -2   4   2 1435.36   51.49
   2   4  -2 1477.55   39.00
  -1  -4   2  178.88   17.80
   1  -4  -2  194.88   19.10
   1  -4  -2  186.28   14.70
   1   4  -2  184.98    8.80
  -1   4   2  239.08   22.40
   1   4  -2  192.18   19.20
   0  -4   2    5.70    8.50
   0   4   2   17.00    9.80
   0   4  -2   20.90   11.20
   1  -4   2   46.60    9.90
   1   4   2   40.40   11.10
  -1   4  -2   51.69   14.20
  -1   4  -2   45.60    8.00
   2  -4   2  473.45   20.50
   2  -4   2  476.55   21.60
   2   4   2  545.85   27.70
  -2   4  -2  537.05   29.40
   3  -4   2  361.96   17.30
   3  -4   2  345.17   19.40
  -3   4  -2  340.97   24.40
   3   4   2  392.56   16.90
   3   4   2  383.16   21.40
   4  -4   2   80.89   12.70
   4  -4   2   58.29    8.50
   4  -4   2   35.60   11.80
   4   4   2   58.09   11.90
  -4   4  -2   43.80   14.60
   4   4   2   63.09   10.20
   5  -4   2   32.40   13.30
   5  -4   2   57.69    7.00
   5  -4   2   49.99   12.30
  -5   4  -2   39.30   14.90
   5   4   2   40.20   10.80
   5   4   2   46.20   12.90
   6  -4   2   44.00   14.60
   6  -4   2   42.40   13.20
  -6   4  -2   27.00   14.40
  -6   4  -2   50.79    5.40
   6   4   2   52.49   13.40
   6   4   2   44.70   11.80
   7  -4   2  256.37   24.60
   7  -4   2  196.68   23.50
   7  -4   2  237.48   24.70
   7   4   2  259.97   24.00
  -7   4  -2  241.58   26.30
   7   4   2  223.78   22.60
   8  -4   2  273.57   28.20
   8  -4   2  291.47   28.00
   8  -4   2  284.77   29.80
  -8   4  -2  232.88   28.30
   8   4   2  267.57   26.60
   8   4   2  324.57   29.10
   9  -4   2  134.09   22.80
   9  -4   2   82.29   20.50
   9  -4   2   95.79   19.50
   9   4   2  128.79   22.80
   9   4   2  122.99   21.10
  -9   4  -2  100.19   23.10
  10  -4   2   99.19   23.30
  10  -4   2  105.59   21.70
  10  -4   2  110.79   24.40
  10   4   2  155.48   24.00
 -10   4  -2   93.19   23.70
  10   4   2  152.58   25.50
  11  -4   2   -7.50   19.30
  11  -4   2    0.90   15.00
 -11  -4  -2  -43.80   18.70
  11   4   2   12.50   15.90
  11   4   2   17.10   18.00
 -11   4  -2    9.70   20.00
  12  -4   2  104.89   29.40
 -12  -4  -2  114.79   32.50
 -12   4  -2  111.69   28.20
  12   4   2  134.29   29.30
  12   4   2  122.49   25.30
  13  -4   2  175.28   36.20
 -13  -4  -2  215.78   39.20
  13   4   2  148.49   28.80
 -13   4  -2  233.78   35.90
  13   4   2  116.69   30.30
  14  -4   2  228.08   40.70
 -14  -4  -2  216.18   41.20
  14   4   2  163.08   36.40
 -15  -4  -2   43.40   32.80
  15  -4   2  106.29   33.50
  15   4   2    8.50   27.90
 -15  -5   2   79.79   38.50
  15  -5  -2   57.59   35.60
  15   5  -2   83.09   34.60
 -14  -5   2   45.10   35.30
  14  -5  -2  -29.20   24.80
  14   5  -2  -28.80   21.60
 -13  -5   2  -25.70   27.90
  13  -5  -2   40.50   26.40
  13  -5  -2  -64.29   19.20
  13   5  -2   30.70   25.00
  12  -5  -2   11.40   22.60
  12  -5  -2   13.00   20.10
 -12  -5   2  -10.10   24.30
  12  -5  -2  -17.60   19.70
  12   5  -2    6.60   19.60
 -12   5   2   32.80   23.80
  11  -5  -2  699.93   47.70
  11  -5  -2  704.83   49.80
  11  -5  -2  783.12   48.20
 -11  -5   2  758.92   55.89
 -11   5   2  788.12   52.29
  11   5  -2  889.31   50.09
 -10  -5   2    6.70   19.00
  10  -5  -2   50.99   21.20
  10  -5  -2    9.60   18.50
  10  -5  -2   38.60   18.60
  10   5  -2   23.50   15.10
 -10   5   2   30.70   20.60
  10   5  -2   31.40   17.60
   9  -5  -2  614.34   40.80
   9  -5  -2  628.04   39.20
  -9  -5   2  631.34   47.00
   9  -5  -2  626.24   41.80
   9   5  -2  604.64   37.40
   9   5  -2  608.24   34.50
  -9   5   2  578.24   42.30
  -8  -5   2  -11.50   14.30
   8  -5  -2   17.80   15.60
   8  -5  -2    6.70   14.60
   8  -5  -2   10.40   13.30
   8   5  -2   10.40   13.30
  -8   5   2   23.10   18.10
   8   5  -2   30.20   13.00
  -7  -5   2  160.68   26.20
   7  -5  -2  145.99   19.30
   7  -5  -2  155.38   22.60
   7  -5  -2  128.19   22.40
  -7   5   2  171.18   26.10
   7   5  -2  171.68   20.40
   7   5  -2  138.79   18.10
   6  -5  -2   -1.50    9.70
   6  -5  -2   -6.30   12.20
  -6  -5   2   12.70   14.30
   6  -5  -2    8.20   11.90
   6   5  -2  -14.50    8.00
   6   5  -2   -6.40    8.80
  -6   5   2  -11.80   12.90
   5  -5  -2  510.75   18.50
   5  -5  -2  538.15   25.60
  -5  -5   2  540.65   34.40
   5  -5  -2  514.25   32.10
   5  -5  -2  556.74   30.60
   5   5  -2  575.94   26.10
  -5   5   2  550.64   35.30
   5   5  -2  572.74   27.30
  -4  -5   2   -2.80   12.20
   4  -5  -2    5.60   12.60
   4  -5  -2  -10.10    5.10
   4  -5  -2  -10.50    8.70
  -4   5   2   10.00   13.70
   4   5  -2   -5.70    7.80
   4   5  -2    9.50   10.50
   4   5  -2    3.60    6.30
   3  -5  -2    7.50    6.20
  -3  -5   2   -1.70   10.70
   3  -5  -2   18.70   13.30
  -3   5   2   17.90   12.00
   3   5  -2   13.70    5.90
   3   5  -2   -2.90    9.60
   2  -5  -2   21.70    8.80
  -2  -5   2   10.00   11.90
   2  -5  -2    8.30   13.00
  -2   5   2   13.90   11.50
   2   5  -2   27.30    5.40
   2   5  -2   28.10   12.20
   1  -5  -2 1228.08   47.20
   1  -5  -2 1293.67   42.80
  -1  -5   2 1277.87   47.30
   1   5  -2 1167.88   47.10
   1   5  -2 1280.17   30.30
  -1   5   2 1219.48   48.50
   0  -5  -2   34.70   10.40
   0  -5   2   10.30   10.40
   0   5  -2   27.50   12.70
   0   5   2   24.70   13.00
   1  -5   2 1482.55   48.10
  -1  -5  -2 1484.75   51.79
   1   5   2 1424.96   52.29
  -1   5  -2 1476.65   54.49
  -1   5  -2 1434.96   34.90
   2  -5   2   41.20   10.20
   2  -5   2   82.09   10.90
   2   5   2   46.90   14.40
  -2   5  -2   45.90   14.70
   3  -5   2    3.80    7.00
   3  -5   2    3.60    7.80
   3   5   2  -11.00    9.40
  -3   5  -2   -7.10   11.40
   4  -5   2  116.09   12.00
   4  -5   2  103.89   19.10
   4  -5   2  101.99   14.70
   4   5   2   90.09   15.00
   4   5   2   98.89   11.90
  -4   5  -2  102.99   19.80
   5  -5   2  534.35   21.10
   5  -5   2  572.74   29.20
   5  -5   2  529.75   32.40
   5   5   2  552.54   25.70
   5   5   2  579.14   29.70
  -5   5  -2  542.35   36.10
   6  -5   2   18.60   12.90
   6  -5   2    4.60   13.60
  -6   5  -2    2.40   14.80
   6   5   2   -3.00   10.50
   6   5   2   -0.90    9.10
   7  -5   2  140.49   21.20
   7  -5   2  132.19   22.20
   7   5   2  146.49   19.60
  -7   5  -2  169.58   26.70
   7   5   2  135.39   19.60
   8  -5   2    5.80   14.20
   8  -5   2    3.30   14.60
   8   5   2    7.80   12.90
   8   5   2   25.10   14.10
  -8   5  -2   -8.50   15.80
   9  -5   2  121.09   23.30
  -9  -5  -2   95.99   24.80
   9  -5   2  123.59   24.10
   9   5   2  139.69   22.80
  -9   5  -2  116.09   26.30
   9   5   2  121.69   21.50
  10  -5   2    5.10   18.90
 -10  -5  -2   -6.20   22.20
  10  -5   2   -7.00   16.30
 -10   5  -2   11.20   21.10
  10   5   2   25.60   15.60
  10   5   2   -4.60   15.60
  11  -5   2  603.14   46.10
  11  -5   2  672.23   45.30
 -11  -5  -2  726.43   55.89
 -11   5  -2  555.84   46.90
  11   5   2  607.94   40.90
  11   5   2  590.84   44.70
  12  -5   2   30.90   19.30
 -12  -5  -2   69.89   30.50
  12  -5   2    0.30   22.40
 -12   5  -2  -26.20   20.10
  12   5   2    4.90   20.70
  12   5   2  -11.70   15.70
 -13  -5  -2   36.20   30.70
  13  -5   2   86.99   30.90
  13   5   2   36.30   25.00
 -13   5  -2   54.49   26.60
  14  -5   2   -3.90   24.70
 -14  -5  -2   38.40   28.80
  14   5   2  -30.30   23.90
  15  -5   2  125.59   36.90
 -15  -5  -2  142.49   42.70
  14  -6  -2  165.68   39.30
 -14  -6   2  132.69   39.80
  14   6  -2  127.09   34.90
  13  -6  -2  192.78   37.80
 -13  -6   2  104.99   38.20
  13  -6  -2   65.89   25.30
 -13   6   2  161.48   35.30
  13   6  -2  110.19   29.30
  12  -6  -2  177.88   36.90
  12  -6  -2  173.58   33.00
 -12  -6   2  151.18   37.90
 -12   6   2  139.89   34.10
  12   6  -2  162.78   31.20
  11  -6  -2   17.30   21.40
 -11  -6   2   37.50   27.60
  11  -6  -2  -19.40   19.90
  11   6  -2   25.60   19.30
 -11   6   2    5.30   23.90
 -10  -6   2   41.70   25.60
  10  -6  -2    9.00   20.30
  10  -6  -2   26.30   21.00
  10   6  -2   51.79   20.20
 -10   6   2   24.20   24.10
   9  -6  -2   76.39   22.50
   9  -6  -2   87.79   23.70
  -9  -6   2   94.49   28.50
   9   6  -2   72.89   19.70
  -9   6   2   96.59   26.70
  -8  -6   2  548.65   45.10
   8  -6  -2  598.04   42.50
   8  -6  -2  549.95   37.80
  -8   6   2  463.85   43.60
   8   6  -2  511.45   31.60
   8   6  -2  499.85   33.00
   7  -6  -2  167.18   24.80
  -7  -6   2  110.29   23.80
   7  -6  -2  126.79   25.20
   7   6  -2  107.09   18.00
  -7   6   2  135.89   26.50
   7   6  -2  135.29   18.80
  -6  -6   2  172.58   27.00
   6  -6  -2  207.98   28.30
   6  -6  -2  247.58   27.00
   6   6  -2  177.88   19.20
   6   6  -2  205.58   21.40
  -6   6   2  180.78   27.50
   5  -6  -2   18.70   13.60
   5  -6  -2   35.70   15.60
  -5  -6   2   15.40   15.60
  -5   6   2    6.90   17.00
   5   6  -2   40.40   12.50
   5   6  -2   17.40    9.30
   4  -6  -2   70.69   19.70
  -4  -6   2   91.59   19.00
   4  -6  -2   96.29   11.70
   4  -6  -2   97.59   16.90
   4   6  -2   83.69   15.20
   4   6  -2   99.29   19.10
   4   6  -2  100.29   11.70
  -4   6   2  114.89   22.90
  -3  -6   2  375.06   30.70
   3  -6  -2  357.56   32.90
   3  -6  -2  332.57   20.20
  -3   6   2  388.76   31.70
   3   6  -2  395.06   28.80
   3   6  -2  365.76   16.10
  -2  -6   2  635.84   36.80
   2  -6  -2  677.43   38.70
   2  -6  -2  665.13   30.00
   2   6  -2  712.63   37.10
  -2   6   2  687.03   39.60
   2   6  -2  657.13   19.10
   1  -6  -2   85.09   15.30
   1  -6  -2   72.29   16.70
  -1  -6   2   90.99   17.00
  -1   6   2  128.89   22.00
   1   6  -2   95.39   19.10
   0  -6   2   18.50   10.80
   0  -6  -2    5.60    9.70
   0   6  -2    6.60   13.00
   0   6   2   48.00   16.00
   1  -6   2  203.88   20.50
  -1  -6  -2  198.58   22.80
   1   6   2  224.68   26.80
  -1   6  -2  194.48   24.80
   2  -6   2 1104.19   36.50
  -2  -6  -2 1085.69   47.60
   2  -6   2 1075.69   40.60
  -2   6  -2 1065.29   49.80
   2   6   2 1096.69   49.00
   3  -6   2  437.16   23.80
  -3  -6  -2  516.55   34.30
   3  -6   2  423.66   31.10
   3  -6   2  426.76   23.40
  -3   6  -2  465.05   32.90
   3   6   2  440.26   31.30
   4  -6   2  151.08   23.30
   4  -6   2  186.48   19.30
   4  -6   2  149.29   15.20
  -4  -6  -2  197.68   26.40
  -4   6  -2  201.28   27.00
   4   6   2  188.18   21.20
  -5  -6  -2   86.79   22.80
   5  -6   2  137.49   21.90
   5  -6   2  154.48   19.80
  -5   6  -2  128.49   25.40
   5   6   2  164.58   20.40
   6  -6   2   57.19   16.40
  -6  -6  -2   50.79   19.20
   6  -6   2   56.19   19.30
  -6   6  -2   34.00   18.80
   6   6   2   15.00   13.50
   6   6   2   39.60   12.90
  -7  -6  -2  216.38   32.10
   7  -6   2  238.08   30.10
   7  -6   2  220.38   26.70
   7   6   2  239.18   24.50
  -7   6  -2  205.78   31.10
   7   6   2  246.28   26.70
  -8  -6  -2  412.86   42.50
   8  -6   2  372.86   38.60
   8  -6   2  427.56   37.70
  -8   6  -2  391.06   41.80
   8   6   2  474.95   31.40
   8   6   2  462.25   31.60
   9  -6   2  105.89   23.60
  -9  -6  -2   39.80   24.40
   9  -6   2   87.39   23.50
  -9   6  -2   83.89   26.80
   9   6   2   80.29   20.10
   9   6   2   92.79   21.00
  10  -6   2   62.09   22.10
 -10  -6  -2   85.79   29.70
  10  -6   2   56.99   23.00
 -10   6  -2   74.19   26.70
  10   6   2   85.89   21.00
  10   6   2   64.19   22.20
  11  -6   2  -14.30   17.70
  11  -6   2  -18.90   19.60
 -11  -6  -2    7.70   26.70
  11   6   2   -9.00   18.40
 -11   6  -2   -4.70   23.10
 -12  -6  -2  110.49   37.50
  12  -6   2   67.39   27.50
  12  -6   2   20.70   22.10
 -12   6  -2   87.89   31.00
 -13  -6  -2   50.89   34.20
  13  -6   2   41.10   28.40
 -13   6  -2  125.69   35.30
 -14  -6  -2    8.90   34.00
  14  -6   2   66.49   33.30
  13  -7  -2   -9.00   23.50
  13  -7  -2   -4.90   24.70
 -13  -7   2   -1.40   33.90
 -13   7   2   27.00   32.60
 -12  -7   2  131.89   40.30
  12  -7  -2   92.69   31.70
  12  -7  -2   39.20   26.50
 -12   7   2  140.49   37.50
  11  -7  -2   24.80   23.90
  11  -7  -2   17.60   22.60
 -11  -7   2  -11.30   29.20
 -11   7   2    7.00   27.50
 -10  -7   2   69.49   27.70
  10  -7  -2  125.09   29.00
  10  -7  -2  139.39   29.10
 -10   7   2  169.18   37.20
   9  -7  -2   -9.10   17.70
   9  -7  -2  -35.10   16.80
  -9  -7   2  -12.30   18.30
  -9   7   2  -31.50   21.40
   8  -7  -2  -10.40   17.90
   8  -7  -2   -5.20   16.20
  -8  -7   2   21.00   21.70
  -8   7   2   -3.60   21.20
   7  -7  -2   -5.70   17.40
  -7  -7   2   46.70   22.30
   7  -7  -2   89.19   21.20
  -7   7   2   57.39   25.70
   6  -7  -2  589.34   36.50
  -6  -7   2  538.65   44.20
   6  -7  -2  638.14   45.10
   6   7  -2  574.44   33.70
  -6   7   2  662.43   47.70
   5  -7  -2  145.09   21.50
  -5  -7   2  147.59   27.20
   5  -7  -2  110.59   22.70
   5   7  -2  154.88   21.00
  -5   7   2  148.19   27.40
   4  -7  -2  302.47   34.60
  -4  -7   2  333.57   35.40
   4  -7  -2  307.27   24.80
   4   7  -2  267.97   29.50
   4   7  -2  275.17   25.30
  -4   7   2  252.87   33.90
  -3  -7   2   72.69   20.10
   3  -7  -2   59.39   12.40
   3  -7  -2   48.70   18.50
   3   7  -2   77.99   20.10
  -3   7   2   29.80   17.90
  -2  -7   2  200.78   25.90
   2  -7  -2  165.28   19.30
   2  -7  -2  135.59   24.50
   2   7  -2  155.68   23.90
  -2   7   2  135.89   25.40
  -1  -7   2   24.90   13.60
   1  -7  -2    2.00    9.90
   1  -7  -2   16.40   15.50
  -1   7   2   19.40   16.20
   1   7  -2    9.70   13.80
   0  -7  -2  373.76   28.30
   0  -7  -2  429.46   37.20
   0  -7   2  422.56   29.10
   0   7   2  387.46   33.00
   0   7  -2  325.07   33.10
  -1  -7  -2   23.40   13.80
   1  -7   2   43.50   14.10
  -1   7  -2   30.60   17.30
   1   7   2   39.40   17.40
   2  -7   2  134.69   15.60
   2  -7   2   79.09   16.20
  -2  -7  -2  134.49   22.90
   2   7   2  114.19   22.60
  -2   7  -2  164.98   26.00
  -3  -7  -2    6.10   15.10
   3  -7   2  -10.90   12.90
   3  -7   2   11.90   10.10
   3  -7   2    3.20    9.60
   3   7   2    4.70   14.00
  -3   7  -2   -4.20   15.40
   4  -7   2  361.36   24.30
  -4  -7  -2  372.96   35.80
   4  -7   2  291.67   32.30
  -4   7  -2  264.07   32.30
   4   7   2  376.46   28.00
  -5  -7  -2   20.30   18.00
   5  -7   2   24.70   13.50
   5  -7   2   30.70   19.60
  -5   7  -2   22.80   20.30
   5   7   2   27.30   14.90
   6  -7   2 1114.89   48.20
   6  -7   2 1179.68   59.39
  -6  -7  -2 1085.59   59.49
  -6   7  -2 1178.28   61.99
   6   7   2 1102.29   49.20
   7  -7   2   16.70   15.90
   7  -7   2   21.30   18.70
  -7  -7  -2   41.10   21.80
   7   7   2    7.30   14.10
  -7   7  -2   -1.30   21.90
   8  -7   2   61.19   21.20
   8  -7   2   56.99   22.60
  -8  -7  -2  111.69   28.10
   8   7   2  117.19   22.20
  -8   7  -2   72.69   27.00
  -9  -7  -2    1.10   21.60
   9  -7   2   -4.70   17.90
   9  -7   2   -3.00   18.30
  -9   7  -2    7.70   24.10
  10  -7   2   89.39   28.60
  10  -7   2   66.09   25.20
 -10  -7  -2   75.99   31.30
 -10   7  -2  142.59   33.70
 -11  -7  -2   80.29   33.70
  11  -7   2   54.09   25.80
  11  -7   2   24.30   23.60
 -11   7  -2  -26.60   23.80
 -12  -7  -2  141.19   41.40
  12  -7   2  105.19   31.70
  12  -7   2   95.29   30.00
 -12   7  -2   63.09   31.00
 -13  -7  -2    9.60   32.90
  13  -7   2    3.10   26.10
 -13   7  -2   -1.60   30.50
  12  -8  -2  -19.00   21.70
 -12  -8   2   25.70   36.30
 -12   8   2   -4.60   29.60
 -11  -8   2    9.70   28.00
  11  -8  -2   21.00   24.80
 -11   8   2  -25.10   26.90
  10  -8  -2  -59.69   18.00
 -10  -8   2   -8.80   25.50
 -10   8   2    0.00   28.10
   9  -8  -2   63.29   28.50
  -9  -8   2  142.49   34.70
   9  -8  -2  179.28   45.40
  -9   8   2  192.08   36.40
   8  -8  -2   56.39   25.90
  -8  -8   2   13.40   24.50
   8  -8  -2   50.89   34.00
  -8   8   2   26.80   24.50
   7  -8  -2  434.86   47.00
  -7  -8   2  345.67   44.00
   7  -8  -2  441.06   57.99
  -7   8   2  334.27   44.10
  -6  -8   2   19.50   20.80
   6  -8  -2   13.60   20.20
  -6   8   2   11.20   22.10
  -5  -8   2   33.00   21.20
   5  -8  -2    8.80   18.20
  -5   8   2   45.70   25.40
   5   8  -2   27.30   16.00
  -4  -8   2   -0.30   18.80
   4  -8  -2   -1.50   18.80
  -4   8   2   42.10   21.00
   4   8  -2   -7.20   13.30
   4   8  -2   14.70   17.20
   3  -8  -2 1128.99   57.99
  -3  -8   2 1230.88   59.59
  -3   8   2 1104.19   58.89
   3   8  -2 1109.39   56.69
   2  -8  -2  133.59   20.80
  -2  -8   2  132.59   23.60
   2  -8  -2  111.49   26.50
  -2   8   2  160.48   27.40
   2   8  -2   84.89   23.40
   1  -8  -2  162.98   28.60
  -1  -8   2  179.88   25.90
   1  -8  -2  185.08   23.20
  -1   8   2  163.08   28.00
   1   8  -2  165.98   26.20
   0  -8  -2   60.09   21.60
   0  -8   2   11.70   14.00
   0  -8  -2   37.50   15.20
   0   8  -2   -9.30   14.00
   0   8   2   19.90   19.30
  -1  -8  -2  135.79   23.80
   1  -8   2   99.19   19.80
  -1  -8  -2   87.09   22.60
   1   8   2  109.79   25.00
  -1   8  -2   55.69   22.30
  -2  -8  -2  129.59   23.60
   2  -8   2  116.99   27.20
   2  -8   2  110.09   18.90
  -2  -8  -2   94.89   22.80
   2   8   2  141.69   26.30
  -2   8  -2   97.69   25.40
  -3  -8  -2  819.82   49.30
   3  -8   2  867.21   52.99
  -3   8  -2  911.11   53.59
   3   8   2  717.03   47.70
  -4  -8  -2   30.90   19.30
   4  -8   2   50.09   20.60
  -4   8  -2   12.30   19.90
   4   8   2   33.10   16.70
  -5  -8  -2  177.88   30.70
   5  -8   2  174.98   32.00
  -5   8  -2  242.08   37.10
   5   8   2  191.18   26.30
   6  -8   2   -9.00   19.00
  -6  -8  -2   19.90   21.60
   6   8   2   11.90   14.70
  -6   8  -2   13.00   21.40
   7  -8   2  389.76   43.80
  -7  -8  -2  286.07   38.40
  -7   8  -2  214.58   39.00
   7   8   2  252.27   37.70
  -8  -8  -2   53.29   26.60
   8  -8   2   84.99   28.30
  -8   8  -2   16.40   27.30
   9  -8   2   73.69   26.20
  -9  -8  -2  165.18   36.20
  -9   8  -2  163.58   36.20
  10  -8   2   73.99   28.90
 -10  -8  -2   36.20   29.20
 -10   8  -2   41.00   30.60
 -11  -8  -2   24.10   30.80
  11  -8   2   29.80   25.50
 -11   8  -2   12.30   29.90
 -12  -8  -2  -60.69   28.70
  12  -8   2   -1.80   21.60
 -12   8  -2   -1.60   32.30
 -10  -9   2   51.39   32.00
  10  -9  -2   36.50   27.80
 -10   9   2  138.29   40.30
  -9  -9   2   94.29   30.30
   9  -9  -2   46.40   28.30
  -9   9   2   44.90   30.20
   8  -9  -2   53.69   26.90
  -8  -9   2    1.70   24.70
  -8   9   2   29.70   29.90
  -7  -9   2  134.09   31.00
   7  -9  -2  199.78   39.10
  -7   9   2  161.78   39.50
  -6  -9   2  107.89   29.20
   6  -9  -2   65.89   29.40
  -6   9   2   96.89   33.50
   5  -9  -2  254.37   39.60
  -5  -9   2  186.08   33.80
  -5   9   2  169.78   33.80
  -4  -9   2   52.89   24.30
   4  -9  -2   36.10   24.10
  -4   9   2    7.20   24.30
   3  -9  -2  156.68   32.40
  -3  -9   2   81.09   25.20
   3   9  -2  108.39   26.40
  -3   9   2   73.79   25.10
  -2  -9   2  141.79   26.90
   2  -9  -2  114.19   27.50
   2   9  -2   91.29   26.00
  -2   9   2   85.99   27.00
  -1  -9   2  280.07   34.00
   1  -9  -2  290.77   37.20
   1   9  -2  300.67   36.90
  -1   9   2  272.77   37.90
   0  -9  -2  340.17   39.50
   0  -9  -2  355.86   34.90
   0  -9   2  376.86   36.20
   0   9  -2  281.57   37.90
   0   9   2  363.76   41.70
  -1  -9  -2  380.86   41.20
   1  -9   2  513.65   42.50
  -1  -9  -2  526.15   39.70
   1  -9   2  489.15   47.10
  -1   9  -2  526.25   49.00
   1   9   2  547.35   45.90
   2  -9   2  236.08   37.00
  -2  -9  -2  327.07   37.10
  -2  -9  -2  283.57   37.30
   2   9   2  222.18   35.30
  -2   9  -2  263.77   37.90
   3  -9   2   11.80   22.50
  -3  -9  -2   -8.40   18.90
  -3  -9  -2  -27.90   17.80
   3   9   2   -6.90   16.80
  -3   9  -2   13.40   20.50
   4  -9   2   22.00   23.70
  -4  -9  -2   57.49   25.70
  -4  -9  -2   25.00   21.90
  -4   9  -2   48.20   25.40
   4   9   2   20.90   17.20
   5  -9   2  158.98   34.00
  -5  -9  -2  103.59   28.20
  -5  -9  -2   98.89   26.00
  -5   9  -2  136.59   33.50
   5   9   2  141.69   26.50
  -6  -9  -2  104.79   28.50
   6  -9   2  109.69   30.60
  -6   9  -2  128.49   34.00
  -7  -9  -2   82.69   29.90
   7  -9   2   50.39   25.10
  -7   9  -2    8.00   25.60
   8  -9   2   25.70   25.30
  -8  -9  -2   16.00   25.00
  -8   9  -2    3.50   30.20
  -9  -9  -2   12.80   26.90
   9  -9   2   19.50   28.30
  -9   9  -2   42.90   32.90
 -10  -9  -2   81.89   33.60
  10  -9   2  119.19   35.20
 -10   9  -2  100.99   38.70
   8 -10  -2  264.87   43.80
  -8 -10   2  317.77   48.40
  -8  10   2  389.46   55.09
   7 -10  -2   -2.30   26.40
  -7 -10   2    6.30   25.50
  -7  10   2  -42.60   26.80
   6 -10  -2  -43.60   23.30
  -6 -10   2   53.09   27.80
  -6  10   2   14.40   29.50
  -5 -10   2    3.40   24.80
   5 -10  -2    6.10   25.70
  -5  10   2  -10.30   28.20
  -4 -10   2  100.89   29.50
   4 -10  -2   44.10   27.10
  -4  10   2   54.29   30.10
  -3 -10   2    2.10   20.20
   3 -10  -2   50.19   28.30
  -3  10   2   10.20   22.50
   3  10  -2   17.10   23.00
  -2 -10   2  368.86   41.80
   2 -10  -2  264.87   42.30
  -2  10   2  357.66   45.40
   2  10  -2  407.36   47.20
  -1 -10   2   -8.20   19.00
  -1 -10   2  -10.60   22.80
   1 -10  -2   13.60   24.70
   1  10  -2   61.79   26.80
  -1  10   2    3.40   24.80
   0 -10   2   -7.80   24.50
   0 -10  -2    6.40   22.50
   0  10  -2   -5.00   22.90
   0  10   2   -8.60   22.20
  -1 -10  -2   21.90   19.80
   1 -10   2    8.00   26.50
  -1 -10  -2    2.70   21.90
  -1  10  -2   24.30   23.20
   1  10   2   12.00   22.60
  -2 -10  -2  382.26   43.40
   2 -10   2  414.26   46.00
  -2 -10  -2  446.86   45.60
  -2  10  -2  498.75   53.89
   2  10   2  533.65   52.69
   3 -10   2   19.80   23.00
  -3 -10  -2  -10.80   22.70
  -3 -10  -2    6.20   21.40
  -3  10  -2   15.70   23.60
   3  10   2  -27.10   18.90
   4 -10   2  128.49   33.90
  -4 -10  -2  185.28   34.40
  -4 -10  -2  114.99   32.00
  -4  10  -2  190.38   37.20
   5 -10   2  -17.40   25.70
  -5 -10  -2   -6.90   24.40
  -5 -10  -2   16.70   23.80
  -5  10  -2   36.60   32.90
  -6 -10  -2  -17.60   21.60
   6 -10   2    0.70   25.90
  -6  10  -2   14.50   29.60
   7 -10   2    4.70   26.30
  -7 -10  -2   56.69   30.40
  -7  10  -2    0.60   30.10
   8 -10   2  257.07   47.30
  -8 -10  -2  240.58   44.10
  -8  10  -2  269.57   46.90
  -5 -11   2  245.28   41.50
   5 -11  -2  232.38   44.90
  -5 -11   2  232.18   39.50
  -5  11   2  204.68   46.40
   4 -11  -2   53.69   34.10
  -4 -11   2   85.59   32.20
  -4 -11   2   82.29   31.80
  -4  11   2   83.69   35.40
  -3 -11   2   27.70   27.50
   3 -11  -2   64.99   29.50
  -3 -11   2    9.10   24.80
   3  11  -2   55.79   29.60
  -3  11   2   34.20   32.00
   2 -11  -2   34.50   31.70
  -2 -11   2   35.70   29.90
  -2 -11   2   64.19   32.00
   2  11  -2   34.40   26.70
  -2  11   2   83.19   33.50
   1 -11  -2   94.29   34.50
  -1 -11   2  109.39   36.80
   1  11  -2  124.59   35.00
  -1  11   2  112.99   34.80
   0 -11   2  127.49   34.20
   0 -11  -2  151.98   37.30
   0  11  -2  163.38   36.50
   0  11   2   60.09   30.20
  -1 -11  -2   54.59   28.70
   1 -11   2   84.19   34.30
  -1  11  -2   54.89   30.50
   1  11   2   97.29   32.50
  -2 -11  -2   10.50   25.60
   2 -11   2    3.10   25.20
  -2  11  -2   35.70   26.90
  -3 -11  -2   27.60   25.50
   3 -11   2   61.69   33.10
  -3 -11  -2  -23.90   22.90
  -3  11  -2   44.10   28.60
   4 -11   2   41.50   33.70
  -4 -11  -2   63.59   30.80
  -4 -11  -2   24.00   25.60
  -4  11  -2   23.30   29.30
   5 -11   2  139.89   37.90
  -5 -11  -2  185.18   39.00
  -5  11  -2  171.08   44.30
  16   0  -3  -24.20   23.10
  16   0  -3  -35.10   20.70
  15   0  -3   -5.10   21.10
  15   0  -3  -12.00   21.40
  14   0  -3  -26.30   17.90
  14   0  -3   24.30   23.00
  13   0  -3  583.34   48.20
  13   0  -3  643.64   48.20
 -12   0   3   -8.60   14.20
  12   0  -3   23.10   18.70
  12   0  -3  -13.90   16.50
  11   0  -3 1185.48   48.30
  11   0  -3 1352.26   59.99
 -11   0   3 1216.68   50.19
  11   0  -3 1215.28   57.89
  10   0  -3    7.60   15.20
  10   0  -3    0.80   12.80
 -10   0   3   21.40   13.30
  10   0  -3   14.50   11.40
 -10   0   3   -3.70    9.20
   9   0  -3    2.90    9.50
  -9   0   3   10.00    9.00
   9   0  -3   -2.40   12.90
   9   0  -3  -15.30   11.70
  -9   0   3   -5.90    9.90
   8   0  -3  -10.80    9.20
   8   0  -3   11.30   12.20
  -8   0   3   -2.40    7.30
  -8   0   3    2.60    9.30
   8   0  -3    4.70    9.20
   8   0  -3   -2.90   11.60
   7   0  -3 1639.64   57.79
   7   0  -3 1681.53   52.39
  -7   0   3 1692.43   51.99
   7   0  -3 1719.13   53.89
  -7   0   3 1658.43   47.90
   6   0  -3   -5.30    8.70
  -6   0   3    7.20    6.60
   6   0  -3    6.00    8.30
  -6   0   3   -2.30    7.60
   6   0  -3    6.70    8.00
   6   0  -3    2.00    8.60
   5   0  -3 1183.98   37.90
  -5   0   3 1156.28   33.20
   5   0  -3 1194.88   38.00
  -5   0   3 1195.28   37.00
   5   0  -3 1152.38   40.80
   4   0  -3    6.90    7.50
   4   0  -3   -0.40    7.80
   4   0  -3    5.00    6.90
  -4   0   3   -6.40    6.20
   4   0  -3    0.40    7.20
  -4   0   3   -4.90    4.70
   3   0  -3   44.80    8.90
  -3   0   3   25.90    6.80
   3   0  -3   36.30    8.20
   3   0  -3   28.50    7.70
  -3   0   3   43.10    5.30
  -2   0   3    2.60    2.60
  -2   0   3   -2.90    4.20
   2   0  -3   -0.60    2.70
   2   0  -3    0.50    4.60
   2   0  -3    5.50    5.80
   2   0  -3   -4.60    4.70
  -1   0   3 1556.54   37.20
   1   0  -3 1526.95   38.40
   1   0  -3 1539.35   37.10
   0   0   3    2.40    2.40
   0   0  -3   -0.90    2.00
   0   0  -3    3.50    2.60
   0   0  -3    3.30    2.00
   0   0   3    0.70    2.00
   0   0   3   -1.30    1.40
   1   0   3  186.68    9.30
   1   0   3  185.88    9.10
  -2   0  -3   -1.60    6.80
   2   0   3    7.30    6.40
   2   0   3    1.80    5.50
   2   0   3   13.90    5.80
   3   0   3 1161.08   36.00
   3   0   3 1188.18   36.10
   3   0   3 1190.88   36.30
   3   0   3 1230.08   29.40
  -3   0  -3 1215.28   36.70
  -4   0  -3    3.20    8.40
   4   0   3  -11.90    6.90
   4   0   3   -4.20    8.40
   4   0   3    4.50    4.50
   4   0   3   -7.90    7.70
   5   0   3 1228.68   40.70
   5   0   3 1138.79   31.80
  -5   0  -3 1131.19   38.80
   5   0   3 1119.49   39.80
   5   0   3 1181.48   41.60
   6   0   3   -2.50   10.60
   6   0   3   -3.70    8.90
  -6   0  -3    0.10    9.50
   6   0   3  -12.90    9.70
   6   0   3    1.60    5.70
  -7   0  -3   99.69   15.70
   7   0   3   80.39   10.40
   7   0   3   90.49   17.50
   7   0   3  110.29   17.50
   7   0   3  106.49   17.60
  -8   0  -3   -5.20   10.40
   8   0   3    1.30   11.80
   8   0   3    7.50   11.50
   8   0   3    2.50   11.20
   8   0   3   -7.50    6.40
  -9   0  -3 1069.49   43.20
   9   0   3  898.61   43.50
   9   0   3  963.60   47.10
   9   0   3 1116.39   49.20
   9   0   3  940.21   33.80
 -10   0  -3   15.30   13.70
  10   0   3   -6.90   14.50
  10   0   3   -1.40   13.00
  10   0   3   18.10   14.80
 -11   0  -3  569.84   36.00
  11   0   3  575.74   39.60
  11   0   3  575.94   42.00
  11   0   3  620.24   43.30
  12   0   3   -6.60   17.50
  12   0   3    5.10   16.50
 -12   0  -3  -12.30   19.40
  12   0   3   21.80   18.40
  13   0   3   -1.10   18.30
  13   0   3   25.10   22.00
  13   0   3   38.50   21.70
  14   0   3  -22.90   19.70
  14   0   3    4.30   19.90
  15   0   3  132.89   33.50
  15   0   3  138.29   36.80
  16   0   3  -16.30   23.30
  16  -1  -3   69.69   29.00
  16  -1  -3   80.79   34.20
  16   1  -3   86.99   31.10
  16   1  -3  102.89   32.60
  15  -1  -3   70.99   30.00
  15  -1  -3   73.99   29.30
  15   1  -3   61.79   26.30
  15   1  -3   93.79   31.20
  14  -1  -3  176.08   34.80
  14  -1  -3  190.58   36.60
  14   1  -3   91.89   25.70
  14   1  -3  141.69   29.20
 -13  -1   3   16.80   18.10
  13  -1  -3   46.10   23.80
  13  -1  -3    2.80   17.50
  13   1  -3   38.80   22.70
  13   1  -3   42.70   22.00
 -12  -1   3   24.10   17.00
  12  -1  -3    2.90   20.50
  12  -1  -3   60.29   23.10
  12   1  -3   32.90   16.90
  12   1  -3   23.50   19.20
  12   1  -3   32.60   18.80
  11  -1  -3  232.08   25.10
  11  -1  -3  216.98   30.80
 -11  -1   3  232.08   26.50
  11  -1  -3  244.08   31.70
  11   1  -3  260.97   28.50
  11   1  -3  251.47   34.00
  11   1  -3  194.68   28.30
 -11   1   3  296.67   25.90
  10  -1  -3  421.06   33.70
 -10  -1   3  371.96   22.40
  10  -1  -3  368.66   35.70
  10  -1  -3  437.16   29.10
 -10  -1   3  430.66   31.70
  10   1  -3  333.67   33.20
 -10   1   3  416.26   25.90
  10   1  -3  471.75   34.90
  10   1  -3  449.06   30.40
 -10   1   3  415.46   26.50
  -9  -1   3  271.47   25.30
   9  -1  -3  244.38   28.90
   9  -1  -3  222.98   22.40
  -9  -1   3  281.17   17.90
   9  -1  -3  249.28   27.00
   9   1  -3  249.28   26.00
   9   1  -3  298.97   31.30
  -9   1   3  187.28   19.30
  -9   1   3  242.88   20.10
   9   1  -3  265.47   25.30
   8  -1  -3  339.97   27.50
  -8  -1   3  356.06   24.60
  -8  -1   3  353.06   18.80
   8  -1  -3  330.17   22.90
   8  -1  -3  284.47   27.30
   8   1  -3  338.07   30.10
  -8   1   3  341.27   21.50
  -8   1   3  336.27   19.90
   8   1  -3  341.77   23.50
   8   1  -3  301.07   24.70
   7  -1  -3  103.99   17.80
   7  -1  -3   82.99   13.80
  -7  -1   3   71.59   13.80
   7  -1  -3   80.79   15.90
  -7  -1   3   84.59   10.60
   7   1  -3   93.39   14.70
   7   1  -3  104.29   17.10
   7   1  -3   77.09   16.20
  -7   1   3   84.09   10.90
  -7   1   3   99.39   13.30
  -6  -1   3   20.80    9.80
   6  -1  -3   31.60   12.00
   6  -1  -3    6.60    9.70
  -6  -1   3   27.90    7.40
   6  -1  -3   16.50    9.00
   6   1  -3   34.00   11.40
   6   1  -3   36.00    9.70
   6   1  -3   32.30   11.40
  -6   1   3   22.00    8.60
  -6   1   3   20.30    7.30
   5  -1  -3  303.47   20.90
  -5  -1   3  267.07   13.70
   5  -1  -3  282.07   17.90
  -5  -1   3  275.37   18.90
   5   1  -3  298.27   16.30
  -5   1   3  252.37   16.70
  -5   1   3  286.37   14.00
   5   1  -3  265.17   19.20
   5   1  -3  282.27   19.50
   4  -1  -3  884.21   32.60
   4  -1  -3  875.21   30.60
   4  -1  -3  924.01   31.90
  -4  -1   3  888.11   31.90
  -4   1   3  895.21   29.10
   4   1  -3  845.92   31.10
   4   1  -3  920.01   28.40
  -4   1   3  874.31   25.10
   4   1  -3  896.11   31.90
   3  -1  -3  486.95   20.30
   3  -1  -3  514.15   20.70
  -3  -1   3  528.95   22.10
   3  -1  -3  486.25   21.10
  -3   1   3  505.55   19.40
   3   1  -3  521.95   21.00
  -3   1   3  523.05   15.20
   3   1  -3  514.65   17.60
   3   1  -3  502.35   20.20
   2  -1  -3  957.50   29.90
   2  -1  -3  989.70   28.40
  -2  -1   3 1005.30   30.60
   2  -1  -3  997.00   23.90
  -2  -1   3 1000.00   25.00
  -2   1   3 1033.00   24.00
   2   1  -3 1005.20   25.00
  -2   1   3  979.80   28.40
   2   1  -3  994.30   28.10
   2   1  -3 1026.40   25.60
   2   1  -3  989.10   28.90
  -1  -1   3  119.29    6.00
  -1  -1   3  124.69    9.50
   1  -1  -3  117.19    7.10
   1  -1  -3  116.89    7.00
   1  -1  -3  139.59   10.00
  -1   1   3  119.49    8.90
   1   1  -3  111.39    6.00
   1   1  -3  112.99    7.00
  -1   1   3  111.39    6.30
   0  -1  -3 1045.30   27.10
   0  -1   3 1013.40   27.70
   0   1   3 1014.00   28.10
   0   1  -3  989.60   27.30
  -1  -1  -3  664.53   18.40
   1  -1   3  687.43   20.20
   1  -1   3  665.93   18.70
   1  -1   3  685.83   20.50
  -1   1  -3  705.73   22.60
  -1   1  -3  702.93   19.00
  -1   1  -3  644.04   19.80
   1   1   3  644.24   20.50
   2  -1   3  712.63   22.80
   2  -1   3  701.03   23.80
   2  -1   3  740.33   22.20
   2   1   3  707.73   23.90
  -2   1  -3  704.93   25.60
   2   1   3  719.63   23.10
   3  -1   3  611.94   20.90
   3  -1   3  676.63   24.60
   3  -1   3  620.94   24.00
   3  -1   3  650.93   21.70
   3  -1   3  658.73   24.70
  -3   1  -3  648.24   25.70
   3   1   3  655.93   25.10
   3   1   3  599.94   23.90
   3   1   3  629.64   23.80
   4  -1   3    2.10    8.90
   4  -1   3    3.20    8.50
   4  -1   3   10.10    6.20
  -4  -1  -3    9.60    3.90
   4  -1   3   11.80    9.10
   4   1   3    8.10    8.30
   4   1   3   17.70    8.80
   4   1   3    9.10    8.10
  -4   1  -3   11.10    9.60
   5  -1   3  280.27   20.40
   5  -1   3  267.27   15.50
   5  -1   3  240.98   19.50
   5  -1   3  235.18   19.60
   5   1   3  273.57   18.70
   5   1   3  241.18   18.80
   5   1   3  312.17   20.00
  -5   1  -3  256.57   19.30
   6  -1   3  340.77   22.60
   6  -1   3  281.67   22.80
   6  -1   3  334.77   17.70
   6  -1   3  288.17   24.60
   6   1   3  312.57   22.00
   6   1   3  291.07   22.00
  -6   1  -3  282.07   21.40
   6   1   3  305.67   23.50
  -7  -1  -3  601.94   29.90
   7  -1   3  547.15   24.10
   7  -1   3  577.84   32.50
   7  -1   3  576.64   32.20
   7  -1   3  595.74   32.00
  -7   1  -3  538.85   29.90
   7   1   3  558.84   29.20
   7   1   3  611.64   33.10
   7   1   3  535.25   30.90
  -8  -1  -3  455.05   27.20
   8  -1   3  504.15   32.50
   8  -1   3  479.55   23.50
   8  -1   3  446.66   30.10
   8  -1   3  491.75   31.90
  -8   1  -3  429.76   27.30
   8   1   3  418.06   30.80
   8   1   3  437.16   30.50
   8   1   3  480.65   29.50
   9  -1   3  -16.60   11.80
   9  -1   3   12.50   12.80
   9  -1   3   -4.10    7.70
  -9  -1  -3   13.40   12.70
   9  -1   3   -5.70   12.40
  -9   1  -3   -6.80   12.10
   9   1   3   -5.80   11.20
   9   1   3    6.40   14.50
   9   1   3   29.80   14.20
 -10  -1  -3   -7.60   12.40
  10  -1   3    2.50    9.10
  10  -1   3    6.50   13.70
  10  -1   3   -1.20   16.60
  10  -1   3   15.40   16.50
  10   1   3   17.10   15.90
  10   1   3    9.70   16.40
  10   1   3   11.60   13.60
 -10   1  -3   23.40   15.40
  11  -1   3  263.47   34.00
  11  -1   3  245.18   31.60
 -11  -1  -3  261.77   27.30
  11   1   3  280.27   33.40
 -11   1  -3  288.67   30.10
  11   1   3  274.37   31.40
  11   1   3  289.07   34.90
  12  -1   3  158.38   28.80
  12  -1   3  209.78   32.90
  12   1   3  217.38   33.30
 -12   1  -3  209.78   27.10
  12   1   3  236.38   34.30
  12   1   3  208.88   30.00
  13  -1   3  197.08   33.00
  13  -1   3  233.58   36.40
  13   1   3  281.47   36.10
  13   1   3  275.97   37.90
  13   1   3  214.88   33.00
  14  -1   3    0.20   24.80
  14  -1   3   64.39   29.80
  14   1   3   21.30   21.80
  14   1   3   24.60   23.40
  14   1   3    4.80   23.70
  15  -1   3    9.70   27.10
  15   1   3   55.89   29.30
  15   1   3   51.49   24.20
  15   1   3   16.50   25.30
  16  -1   3  -28.50   24.50
  16   1   3   15.20   28.50
  16  -2  -3  191.18   39.00
  16  -2  -3  163.08   37.90
  16   2  -3  156.48   36.90
  16   2  -3  229.08   43.50
  15  -2  -3    9.60   26.00
  15  -2  -3   38.70   28.40
  15   2  -3   37.30   26.70
  15   2  -3   25.50   25.90
  14  -2  -3   26.50   26.50
 -14  -2   3   -4.70   21.90
  14  -2  -3   36.20   25.30
  14   2  -3   25.00   24.00
  14   2  -3   -3.70   21.00
 -13  -2   3   33.00   22.10
  13  -2  -3   28.70   21.10
  13  -2  -3   44.90   24.40
  13   2  -3   15.30   19.40
  13   2  -3   36.70   19.60
  13   2  -3   77.99   26.90
  12  -2  -3  139.39   27.40
  12  -2  -3  146.49   27.50
  12  -2  -3  168.48   27.30
 -12  -2   3  205.88   29.10
  12   2  -3  165.98   28.90
  12   2  -3  145.29   27.60
  12   2  -3  210.08   28.40
  11  -2  -3   63.99   17.90
 -11  -2   3   25.90   17.70
  11  -2  -3   55.59   20.40
  11  -2  -3   56.69   20.80
  11   2  -3   67.59   21.10
 -11   2   3   47.20   16.20
  11   2  -3   57.39   20.40
  11   2  -3   27.20   16.80
  10  -2  -3   26.50   17.30
 -10  -2   3  -11.60   13.50
  10  -2  -3   18.70   13.70
  10  -2  -3   29.70   16.90
 -10   2   3    8.60   12.90
  10   2  -3   16.10   14.10
  10   2  -3    5.70   13.10
  10   2  -3  -11.40   14.40
   9  -2  -3   49.00   14.50
  -9  -2   3   63.89   11.70
   9  -2  -3   44.90   16.90
  -9  -2   3  103.79   19.30
   9  -2  -3   79.09   19.90
  -9   2   3   62.09   14.80
   9   2  -3   88.89   18.70
  -9   2   3   52.09    9.60
   9   2  -3   77.99   16.60
   9   2  -3   50.99   18.10
  -8  -2   3  268.17   18.10
   8  -2  -3  282.37   28.30
  -8  -2   3  277.57   26.60
   8  -2  -3  290.17   25.50
   8  -2  -3  285.57   27.90
   8   2  -3  331.37   30.20
  -8   2   3  252.27   15.00
   8   2  -3  310.77   21.60
   8   2  -3  241.38   25.50
  -8   2   3  303.97   23.00
  -7  -2   3  165.08   20.70
   7  -2  -3  138.79   19.00
   7  -2  -3  188.48   19.60
   7  -2  -3  167.38   20.00
  -7   2   3  155.58   17.40
   7   2  -3  141.69   19.40
   7   2  -3  207.08   18.90
   7   2  -3  120.19   18.10
  -7   2   3  129.79   10.80
   6  -2  -3 1302.97   45.60
   6  -2  -3 1355.76   46.80
   6  -2  -3 1333.97   48.50
  -6  -2   3 1327.47   48.80
  -6   2   3 1330.97   37.70
  -6   2   3 1274.37   44.30
  -6   2   3 1306.67   33.70
   6   2  -3 1340.27   46.70
   6   2  -3 1329.07   42.20
   6   2  -3 1273.77   46.10
   5  -2  -3   23.90    9.70
   5  -2  -3    4.70    9.70
   5  -2  -3    3.80    8.10
  -5  -2   3    5.20    9.10
  -5   2   3   16.40    3.40
   5   2  -3    2.40    7.10
  -5   2   3    9.80    9.40
  -5   2   3    9.00    3.20
   5   2  -3   -4.60    7.90
   5   2  -3  -11.00    7.40
   4  -2  -3   33.90   10.20
  -4  -2   3   29.00   10.00
   4  -2  -3   28.80    8.80
   4  -2  -3   19.60    9.20
   4   2  -3   26.40    7.70
  -4   2   3   39.00   10.10
   4   2  -3   39.10    9.50
   4   2  -3   26.20    9.20
   3  -2  -3  280.67   18.30
   3  -2  -3  223.28   15.50
   3  -2  -3  236.68   14.40
  -3  -2   3  249.68   19.10
  -3   2   3  220.98   16.60
   3   2  -3  233.08   13.60
   3   2  -3  245.68   15.20
   3   2  -3  235.68   12.60
  -2  -2   3 4953.70  119.39
   2  -2  -3 5004.80  118.29
   2  -2  -3 4952.60  113.09
  -2   2   3 4781.12  117.69
   2   2  -3 5008.40  114.59
   2   2  -3 5023.20  111.79
   2   2  -3 4975.00  112.59
   2   2  -3 4850.11  113.79
  -1  -2   3    7.10    8.20
   1  -2  -3   -4.20    7.70
   1  -2  -3    7.10    3.70
  -1  -2   3    7.00    3.60
   1   2  -3    1.10    6.50
  -1   2   3   -2.70    6.90
   0  -2  -3  550.04   21.80
   0  -2   3  564.14   21.80
   0   2  -3  564.94   22.20
   0   2   3  564.74   22.60
   1  -2   3  131.39   11.30
  -1  -2  -3  145.89    8.10
   1  -2   3  136.79    8.30
  -1   2  -3  111.99   12.00
   1   2   3  154.38   14.20
   2  -2   3  118.99   10.30
   2  -2   3  127.99   10.70
   2   2   3  119.19   12.00
  -2   2  -3  140.99   14.80
   2   2   3  130.69   10.00
   3  -2   3  121.99    9.60
   3  -2   3  128.29   12.60
  -3   2  -3  106.39   13.40
   3   2   3  153.18   12.80
   3   2   3  137.29   13.20
   4  -2   3 2274.37   56.19
   4  -2   3 2280.27   62.69
   4  -2   3 2238.18   62.79
   4  -2   3 2314.67   61.99
  -4   2  -3 2294.97   65.69
   4   2   3 2249.87   61.99
   4   2   3 2279.97   62.69
   5  -2   3   63.39   13.70
   5  -2   3   59.19   11.50
   5  -2   3   54.59   12.80
  -5   2  -3   66.19   13.30
   5   2   3  102.09   14.50
   5   2   3   54.19   12.60
   5   2   3   61.79   12.30
   6  -2   3  862.91   36.40
   6  -2   3  862.31   32.70
   6  -2   3  852.41   36.80
   6   2   3  803.12   36.30
   6   2   3  919.11   36.80
  -6   2  -3  818.02   36.40
   6   2   3  865.11   35.40
   7  -2   3   35.80   14.50
   7  -2   3   73.39   12.80
   7  -2   3   60.99   15.40
   7   2   3   47.90   13.80
   7   2   3   40.90   12.90
  -7   2  -3   51.59   14.60
   7   2   3   43.20   13.80
   8  -2   3  137.99   22.00
   8  -2   3  103.69   14.90
   8  -2   3   72.09   17.00
  -8   2  -3   67.79   16.20
   8   2   3   96.29   19.40
   8   2   3  113.19   19.60
   8   2   3   76.89   16.50
   9  -2   3   45.10   16.90
   9  -2   3   53.39   13.80
  -9  -2  -3   78.59   17.30
   9  -2   3   44.60   17.60
  -9   2  -3   37.70   16.00
   9   2   3   58.29   16.50
   9   2   3   65.89   19.20
   9   2   3  104.19   21.30
  10  -2   3  125.09   18.20
 -10  -2  -3  117.59   20.30
  10  -2   3  129.29   24.60
  10  -2   3  105.29   23.20
 -10   2  -3  115.59   21.70
  10   2   3  126.29   25.80
  10   2   3  180.28   27.10
  10   2   3  137.29   22.00
 -11  -2  -3   33.10   16.80
  11  -2   3   44.10   21.30
  11  -2   3   58.09   21.00
  11   2   3   32.20   17.60
  11   2   3   18.60   19.30
 -11   2  -3   44.40   18.90
  11   2   3    7.90   14.80
  12  -2   3   52.79   24.80
  12  -2   3   15.60   21.50
  12   2   3   69.59   21.50
  12   2   3   66.29   23.20
  12   2   3   24.30   20.70
 -12   2  -3   57.89   22.10
  13  -2   3   40.90   24.60
 -13  -2  -3  -40.10   18.40
  13  -2   3  -15.50   21.60
  13   2   3   21.20   22.70
  13   2   3   11.40   19.90
  13   2   3   -5.50   20.70
  14  -2   3  192.68   36.60
 -14  -2  -3  202.68   34.90
  14   2   3  232.38   39.70
  14   2   3  186.08   33.60
  14   2   3  222.18   38.70
  15  -2   3    9.40   29.10
  15   2   3   32.10   29.30
  15   2   3   54.99   28.30
  15   2   3   39.80   24.20
  16  -2   3  134.99   38.80
  16   2   3  225.78   39.10
  16   2   3  142.19   37.60
  16  -3  -3   -1.80   28.10
  16  -3  -3   27.40   31.50
  16   3  -3   -6.10   28.30
  16   3  -3   17.70   28.20
  15  -3  -3  274.27   44.10
  15  -3  -3  177.58   36.90
 -15  -3   3  303.77   42.50
  15   3  -3  208.78   39.90
  15   3  -3  276.87   41.50
  14  -3  -3   35.50   25.00
  14  -3  -3   70.19   28.10
 -14  -3   3  111.29   30.80
  14   3  -3  107.09   30.90
  14   3  -3   22.20   24.50
  13  -3  -3  147.69   31.10
 -13  -3   3  145.29   29.90
  13  -3  -3  173.38   32.30
  13   3  -3   90.89   27.20
  13   3  -3  166.38   31.30
  13   3  -3  173.08   28.10
  12  -3  -3   14.70   20.90
  12  -3  -3    0.40   15.80
 -12  -3   3    6.40   21.40
  12  -3  -3    9.90   18.80
  12   3  -3   13.80   19.80
  12   3  -3   -7.00   17.30
  12   3  -3    7.10   16.40
 -12   3   3   10.30   18.00
 -11  -3   3   52.69   22.10
  11  -3  -3   65.99   21.90
  11  -3  -3   87.19   25.30
  11  -3  -3   91.69   19.80
  11   3  -3   94.99   22.60
 -11   3   3   53.79   19.40
  11   3  -3  121.59   21.90
  11   3  -3   85.39   23.00
  10  -3  -3   11.30   16.90
  10  -3  -3   -4.80   13.10
  10  -3  -3    7.10   16.80
 -10  -3   3    2.20   16.30
  10   3  -3   -7.20   13.30
  10   3  -3    2.00   15.30
 -10   3   3   21.30   15.50
  10   3  -3   11.70   12.90
  -9  -3   3  427.96   34.70
   9  -3  -3  400.56   30.80
   9  -3  -3  445.06   32.30
   9  -3  -3  419.66   33.60
  -9   3   3  445.06   31.90
   9   3  -3  400.76   27.30
   9   3  -3  423.86   32.00
   9   3  -3  399.66   31.20
   8  -3  -3   28.70   15.10
   8  -3  -3   14.30   12.70
  -8  -3   3   31.20   15.70
   8  -3  -3   23.30   13.00
   8   3  -3   13.50   10.50
  -8   3   3  -20.30   10.40
   8   3  -3    9.20   12.80
   8   3  -3   13.90   11.60
  -7  -3   3  210.68   25.40
   7  -3  -3  200.38   24.50
   7  -3  -3  207.88   22.70
   7  -3  -3  225.98   23.60
   7   3  -3  198.08   18.90
  -7   3   3  196.98   22.00
   7   3  -3  147.59   19.20
   7   3  -3  178.78   20.40
   6  -3  -3   95.89   16.10
  -6  -3   3  124.89   18.20
   6  -3  -3  145.49   17.90
   6  -3  -3  158.68   20.50
   6   3  -3  129.49   14.90
   6   3  -3  131.99   16.80
   6   3  -3  146.79   18.00
  -6   3   3  166.88   19.20
  -5  -3   3 1455.25   52.49
   5  -3  -3 1443.76   46.20
   5  -3  -3 1413.26   49.40
   5  -3  -3 1347.57   47.60
   5   3  -3 1431.46   42.60
   5   3  -3 1340.87   45.40
   5   3  -3 1392.06   45.70
  -5   3   3 1426.16   48.90
  -4  -3   3  330.77   25.00
   4  -3  -3  363.06   24.00
   4  -3  -3  375.36   19.40
   4  -3  -3  389.36   22.30
  -4   3   3  356.56   23.30
   4   3  -3  349.07   17.90
   4   3  -3  345.77   19.30
   4   3  -3  368.46   19.20
   3  -3  -3 2196.38   51.79
   3  -3  -3 2203.28   64.69
  -3  -3   3 2240.98   66.39
   3  -3  -3 2260.47   57.69
   3   3  -3 2209.58   58.39
  -3   3   3 2283.47   65.09
   3   3  -3 2208.88   57.19
   3   3  -3 2256.47   60.49
   2  -3  -3   99.89    8.70
  -2  -3   3  125.49   15.80
   2  -3  -3  112.09   14.60
   2   3  -3  109.89   12.40
  -2   3   3  104.49   13.70
   2   3  -3   95.99    9.10
   1  -3  -3   42.90   10.80
   1  -3  -3   33.90    4.10
  -1  -3   3   42.30   10.20
  -1   3   3   35.10   10.90
   1   3  -3   39.50    9.90
   0  -3  -3  141.29   13.80
   0  -3   3  132.19   13.40
   0   3   3  155.68   16.00
   0   3  -3  145.49   14.80
   1  -3   3 1078.69   33.30
   1  -3   3 1012.60   28.20
  -1  -3  -3 1045.30   25.90
  -1   3  -3 1011.50   37.00
   1   3   3 1009.20   36.50
   2  -3   3  133.79   11.50
   2  -3   3  150.38   12.20
  -2   3  -3  138.69   16.50
   3  -3   3 1306.27   39.70
   3  -3   3 1265.57   36.30
  -3   3  -3 1351.66   46.50
   3   3   3 1300.47   41.50
   3   3   3 1338.07   38.10
   4  -3   3  168.48   16.70
   4  -3   3  164.28   13.60
   4  -3   3  145.79   16.60
   4   3   3  164.08   15.00
   4   3   3  169.28   16.30
  -4   3  -3  186.28   21.50
   5  -3   3  205.18   11.80
   5  -3   3  211.28   19.70
   5  -3   3  239.48   19.80
   5   3   3  197.38   18.70
  -5   3  -3  237.28   22.60
   5   3   3  224.48   19.10
   6  -3   3   87.69   15.60
   6  -3   3   99.49   15.70
   6  -3   3   91.79   16.00
   6   3   3   67.89   14.10
  -6   3  -3   79.19   16.30
   6   3   3   93.59   15.10
   7  -3   3 1220.58   48.10
   7  -3   3 1300.27   47.40
   7  -3   3 1233.98   49.30
  -7   3  -3 1274.77   51.29
   7   3   3 1216.58   46.90
   7   3   3 1299.97   48.40
   8  -3   3  137.39   19.10
   8  -3   3  153.28   23.00
   8  -3   3  105.49   18.60
  -8   3  -3  143.89   21.80
   8   3   3  147.09   20.40
   8   3   3  143.79   22.30
   8   3   3  158.68   21.80
   9  -3   3  102.99   21.20
   9  -3   3  113.09   18.40
   9  -3   3  138.59   23.20
  -9   3  -3  100.69   21.40
   9   3   3  115.29   21.20
   9   3   3  174.78   23.50
   9   3   3  100.99   21.50
  10  -3   3   45.00   19.10
  10  -3   3   43.10   15.30
  10  -3   3   19.10   18.00
  10   3   3   33.30   17.50
  10   3   3   30.00   18.90
  10   3   3   19.00   15.40
 -10   3  -3    9.40   15.80
  11  -3   3  138.09   22.30
  11  -3   3  130.39   26.70
  11  -3   3  171.48   30.10
  11   3   3  150.58   25.60
  11   3   3  157.18   30.40
 -11   3  -3  148.89   26.30
  11   3   3  123.59   26.50
  12  -3   3   27.30   22.30
  12  -3   3   49.50   23.70
 -12   3  -3    7.20   20.00
  12   3   3    9.10   17.50
  12   3   3    0.70   19.70
  12   3   3  -13.80   16.80
 -13  -3  -3  263.57   37.20
  13  -3   3  284.87   40.90
  13   3   3  185.38   34.30
  13   3   3  209.18   35.40
 -13   3  -3  203.28   32.70
  13   3   3  193.68   32.10
  14  -3   3   -8.80   24.70
 -14  -3  -3  -25.20   22.90
  14   3   3  -13.90   23.20
  14   3   3    3.70   24.60
  14   3   3   32.50   23.40
  15  -3   3  -37.00   23.70
 -15  -3  -3   13.90   28.00
  15   3   3   25.10   23.00
  15   3   3   -7.10   25.90
  16  -3   3   24.90   29.90
  15  -4  -3   36.20   32.30
  15  -4  -3  -45.70   22.80
 -15  -4   3  -30.70   28.90
  15   4  -3  -14.30   23.70
  15   4  -3   -5.70   24.50
  14  -4  -3  -30.40   20.20
  14  -4  -3   11.30   25.80
 -14  -4   3  -16.90   26.50
  14   4  -3  -33.20   20.40
  14   4  -3   -2.30   22.30
  13  -4  -3   74.69   28.70
  13  -4  -3   80.49   26.60
 -13  -4   3  126.39   33.10
  13   4  -3  101.19   28.80
  13   4  -3   46.40   26.00
  12  -4  -3  254.77   32.80
 -12  -4   3  269.27   40.00
  12  -4  -3  257.37   34.60
  12  -4  -3  273.07   39.10
  12   4  -3  281.97   36.70
 -12   4   3  246.98   31.50
  12   4  -3  193.48   32.30
  11  -4  -3  360.26   37.10
  11  -4  -3  412.56   40.50
  11  -4  -3  347.57   35.80
 -11  -4   3  485.25   45.70
  11   4  -3  423.96   40.00
  11   4  -3  424.06   41.10
 -11   4   3  408.76   38.20
  11   4  -3  408.76   31.90
  10  -4  -3   17.00   17.30
  10  -4  -3   18.60   16.30
 -10  -4   3   -6.40   18.10
  10  -4  -3   22.50   16.10
  10   4  -3   15.90   16.20
  10   4  -3   24.10   15.10
 -10   4   3   11.90   16.80
  10   4  -3   30.10   18.20
  -9  -4   3   60.69   20.60
   9  -4  -3   29.50   15.90
   9  -4  -3   13.20   15.60
   9  -4  -3   30.40   17.80
   9   4  -3   37.00   13.60
   9   4  -3   33.20   15.40
   9   4  -3   49.80   17.20
  -9   4   3   39.30   18.60
   8  -4  -3   80.29   19.40
  -8  -4   3   73.79   20.00
   8  -4  -3   50.39   15.60
   8  -4  -3   56.79   16.60
   8   4  -3   53.09   15.40
   8   4  -3   58.89   16.50
  -8   4   3   66.79   17.90
   8   4  -3   73.59   14.50
   7  -4  -3  639.14   35.60
   7  -4  -3  598.94   32.50
  -7  -4   3  625.84   39.40
   7  -4  -3  609.94   35.30
  -7   4   3  586.34   34.80
   7   4  -3  604.44   29.00
   7   4  -3  593.34   31.90
   7   4  -3  584.54   32.00
   6  -4  -3  354.86   23.20
   6  -4  -3  401.56   28.70
  -6  -4   3  368.06   30.40
   6  -4  -3  424.96   27.50
  -6   4   3  380.96   28.40
   6   4  -3  393.36   22.00
   6   4  -3  400.66   24.30
   5  -4  -3  302.27   23.10
   5  -4  -3  324.37   20.80
  -5  -4   3  319.07   26.00
   5  -4  -3  357.06   26.90
   5   4  -3  320.87   19.20
   5   4  -3  348.67   21.00
  -5   4   3  318.77   25.70
  -4  -4   3   -6.30    9.30
   4  -4  -3    2.20    9.00
   4  -4  -3    0.20    6.70
   4  -4  -3   -3.50    3.40
   4  -4  -3   11.30   11.80
   4   4  -3   -7.60    6.90
   4   4  -3    0.50    6.90
  -4   4   3   11.80   10.80
   4   4  -3   10.30    8.50
   3  -4  -3    7.80   11.20
  -3  -4   3   21.50   10.80
   3  -4  -3    9.60    6.10
   3  -4  -3   20.20    5.40
  -3   4   3    9.90   10.20
   3   4  -3    5.60    5.90
   3   4  -3    6.10    7.30
   3   4  -3    3.60    8.90
   2  -4  -3  429.06   15.40
   2  -4  -3  434.56   25.50
   2  -4  -3  443.76   19.00
  -2  -4   3  421.56   25.20
   2   4  -3  448.06   17.00
  -2   4   3  446.66   27.10
   2   4  -3  439.16   24.70
   1  -4  -3 1551.24   50.79
  -1  -4   3 1493.15   50.29
   1   4  -3 1545.45   38.70
  -1   4   3 1500.45   51.99
   1   4  -3 1559.94   50.09
   0  -4   3  255.67   19.30
   0   4   3  269.87   21.00
   0   4  -3  258.37   21.10
   1  -4   3   90.59   12.20
   1   4   3   83.59   15.30
  -1   4  -3   96.99   15.40
   2  -4   3   63.69   10.30
   2  -4   3   56.79    9.30
  -2   4  -3   24.90   11.40
   2   4   3   38.80   13.00
   3  -4   3 1030.80   33.20
   3  -4   3 1062.99   35.00
  -3   4  -3 1123.39   44.40
   3   4   3 1066.69   38.20
   4  -4   3  144.99   18.90
   4  -4   3  146.79   12.00
   4  -4   3  147.49   15.70
   4   4   3  115.89   12.80
   4   4   3  129.79   16.50
  -4   4  -3  134.59   18.70
   5  -4   3  539.45   20.10
   5  -4   3  551.14   31.00
   5  -4   3  569.34   27.80
   5   4   3  554.94   26.10
   5   4   3  543.05   28.00
  -5   4  -3  611.04   34.50
   6  -4   3  115.89   19.20
   6  -4   3   59.89   14.70
   6   4   3   85.59   15.00
  -6   4  -3   74.49   17.80
   6   4   3   86.49   14.20
   7  -4   3   24.30   13.70
   7  -4   3   21.70   13.30
   7   4   3    1.70   10.60
   7   4   3   14.50   12.30
  -7   4  -3   19.30   15.20
   8  -4   3  165.98   23.50
   8  -4   3  139.79   21.20
   8   4   3  187.98   22.20
   8   4   3  158.08   22.10
  -8   4  -3  169.08   26.40
   9  -4   3  579.44   37.00
   9  -4   3  619.04   40.50
   9   4   3  682.13   37.40
   9   4   3  627.34   38.10
  -9   4  -3  686.33   43.10
  10  -4   3  257.37   34.40
  10  -4   3  246.88   28.80
 -10   4  -3  180.78   29.00
  10   4   3  262.87   31.70
  10   4   3  194.38   26.10
  11  -4   3  248.78   30.00
  11  -4   3  208.98   32.20
  11   4   3  186.68   27.40
  11   4   3  207.58   30.90
 -11   4  -3  262.57   34.30
 -12  -4  -3   48.30   27.40
  12  -4   3   11.30   22.90
  12   4   3   62.29   23.30
 -12   4  -3   27.60   24.10
  12   4   3    9.60   20.50
  13  -4   3   80.89   29.50
 -13  -4  -3    5.80   27.70
 -13   4  -3   43.30   26.70
  13   4   3   63.99   22.60
  13   4   3   51.89   26.30
  14  -4   3   91.69   32.90
 -14  -4  -3   51.09   31.30
  14   4   3   10.40   26.60
  14   4   3   74.69   25.70
  15  -4   3   65.59   32.00
 -15  -4  -3   93.99   36.50
 -15  -5   3   17.70   33.20
  15  -5  -3    3.60   29.10
  15   5  -3  -23.00   26.10
  14  -5  -3  140.99   36.10
 -14  -5   3   93.39   36.70
  14  -5  -3   96.19   33.10
  14   5  -3   85.59   29.80
  13  -5  -3   15.30   21.40
  13  -5  -3  -16.50   21.90
  13  -5  -3   -6.70   23.10
 -13  -5   3    9.20   29.60
  13   5  -3   -4.90   20.10
  12  -5  -3  -21.10   20.30
 -12  -5   3  -13.00   26.80
  12  -5  -3   35.30   22.00
  12  -5  -3   -6.60   20.10
  12   5  -3   -1.90   19.60
 -12   5   3   -9.90   20.10
 -11  -5   3   57.79   26.70
  11  -5  -3  -30.90   16.70
  11  -5  -3   17.80   18.70
  11  -5  -3    0.70   19.20
  11   5  -3    0.40   18.30
 -11   5   3    8.60   20.00
  10  -5  -3 1056.89   56.39
 -10  -5   3 1167.18   63.79
  10  -5  -3 1035.60   56.49
  10  -5  -3 1142.59   53.49
  10   5  -3 1166.88   54.39
 -10   5   3 1061.89   56.19
  10   5  -3 1075.89   65.19
   9  -5  -3    7.00   15.80
  -9  -5   3  -11.10   17.40
   9  -5  -3    6.00   14.20
   9  -5  -3    0.40   15.30
   9   5  -3   18.60   12.90
   9   5  -3    5.10   13.60
  -9   5   3    4.10   18.60
   8  -5  -3  659.23   40.60
  -8  -5   3  683.83   45.90
   8  -5  -3  600.34   35.00
   8  -5  -3  688.53   41.60
  -8   5   3  754.02   44.10
   8   5  -3  718.63   35.00
   8   5  -3  703.13   37.10
  -7  -5   3   53.19   19.00
   7  -5  -3   45.70   16.40
   7  -5  -3   53.59   16.60
   7  -5  -3   30.00   13.20
   7   5  -3   41.60   13.20
  -7   5   3   63.89   19.70
   7   5  -3   33.80   12.80
   6  -5  -3   90.79   18.60
   6  -5  -3   88.29   18.80
   6  -5  -3   62.69   13.50
  -6  -5   3   73.19   19.90
   6   5  -3   58.69   13.00
   6   5  -3   73.79   13.40
  -6   5   3   90.19   20.10
   5  -5  -3    5.60   11.00
   5  -5  -3   -1.70   12.50
  -5  -5   3   -1.10   12.90
   5  -5  -3    0.20    8.00
   5   5  -3  -14.20    8.00
   5   5  -3    1.90    7.30
  -5   5   3   -8.10   12.10
   4  -5  -3  642.94   25.50
   4  -5  -3  671.93   32.50
   4  -5  -3  696.73   37.10
  -4  -5   3  660.23   37.40
   4  -5  -3  648.44   22.00
   4   5  -3  629.34   32.10
  -4   5   3  604.44   36.50
   4   5  -3  651.93   26.00
   4   5  -3  673.13   28.50
  -3  -5   3   -4.00   11.00
   3  -5  -3   -1.90   10.50
   3  -5  -3   -7.40    5.30
  -3   5   3   10.20   12.20
   3   5  -3    2.30    5.60
   3   5  -3   -6.00    9.30
   2  -5  -3  185.28   21.20
  -2  -5   3  143.69   19.60
   2  -5  -3  179.78   15.40
  -2   5   3  167.98   22.20
   2   5  -3  187.38   20.60
   2   5  -3  176.38   10.50
  -1  -5   3   23.80   11.60
   1  -5  -3    5.20   11.90
   1  -5  -3    6.90    8.60
  -1   5   3    4.40   11.80
   1   5  -3   17.30   11.70
   1   5  -3   18.80    4.50
   0  -5  -3  629.44   32.90
   0  -5   3  653.73   30.90
   0  -5  -3  688.43   31.40
   0   5  -3  608.54   33.10
   0   5   3  624.14   32.60
   1  -5   3   56.99   12.50
   1   5   3   42.50   15.10
  -1   5  -3   46.00   13.30
   2  -5   3 1647.64   47.30
   2  -5   3 1704.43   51.89
  -2   5  -3 1599.54   59.59
   2   5   3 1731.73   59.09
   3  -5   3    6.00    7.80
   3  -5   3    8.90    7.50
  -3   5  -3    2.80   12.40
   3   5   3    6.50   10.10
   4  -5   3   14.00    9.60
   4  -5   3   -3.60    6.90
   4  -5   3    6.80   12.70
  -4   5  -3   25.90   15.20
   4   5   3   28.50   11.80
   5  -5   3    0.70   12.20
   5  -5   3   18.40   10.80
   5  -5   3   -5.00    7.50
   5   5   3    7.10   11.20
  -5   5  -3   17.90   14.50
   5   5   3    0.10    8.10
   6  -5   3  330.07   25.20
   6  -5   3  304.17   28.70
  -6   5  -3  255.07   28.60
   6   5   3  310.87   26.20
   6   5   3  266.17   21.70
   7  -5   3   -4.00   12.20
   7  -5   3  -10.30   12.60
   7   5   3    6.80   11.40
   7   5   3    9.00   12.50
  -7   5  -3   -3.30   15.10
   8  -5   3  635.04   39.10
   8  -5   3  639.64   38.30
   8   5   3  621.34   36.20
   8   5   3  678.83   37.70
  -8   5  -3  566.04   42.40
   9  -5   3   -2.80   14.30
   9  -5   3  -12.80   14.90
   9   5   3   16.10   15.90
  -9   5  -3   14.10   17.90
   9   5   3  -10.10   12.40
  10  -5   3    9.70   17.00
  10  -5   3   18.00   18.30
  10   5   3    2.20   14.50
 -10   5  -3   -5.60   20.90
  10   5   3    7.00   16.60
 -11  -5  -3  -29.40   23.10
  11  -5   3   15.80   18.60
  11  -5   3   30.50   21.30
  11   5   3   -5.40   18.20
 -11   5  -3    5.50   22.00
  11   5   3  -10.80   14.60
  12  -5   3  562.34   52.59
  12  -5   3  493.15   47.80
 -12  -5  -3  620.24   59.19
 -12   5  -3  472.05   48.40
  12   5   3  507.15   46.70
  12   5   3  623.84   43.60
  13  -5   3   36.30   28.30
 -13  -5  -3   56.39   30.90
 -13   5  -3   80.99   29.10
 -14  -5  -3  242.68   44.80
  14  -5   3  257.77   43.70
 -14  -6   3   63.29   36.50
  14  -6  -3   35.10   28.70
  14   6  -3   28.80   27.70
  13  -6  -3   20.90   28.00
  13  -6  -3   79.79   28.60
 -13  -6   3   17.80   31.20
  13   6  -3   12.50   22.70
 -12  -6   3  214.48   44.00
  12  -6  -3  217.48   36.70
  12  -6  -3  232.38   36.90
  12   6  -3  163.18   30.70
 -12   6   3  220.08   37.00
  11  -6  -3  340.97   41.20
 -11  -6   3  240.28   41.10
  11  -6  -3  267.97   36.90
 -11   6   3  226.58   36.90
  11   6  -3  218.68   31.70
  10  -6  -3   18.80   19.80
  10  -6  -3   63.29   23.00
  10  -6  -3    8.30   18.70
 -10  -6   3   47.40   27.00
  10   6  -3    8.70   16.80
 -10   6   3   43.20   25.10
   9  -6  -3   59.99   22.40
   9  -6  -3    4.20   16.50
   9  -6  -3    0.00   18.00
  -9  -6   3   19.00   23.10
  -9   6   3    8.80   20.50
   9   6  -3   30.60   16.40
   8  -6  -3  113.39   24.40
   8  -6  -3   47.90   19.00
  -8  -6   3   87.79   24.20
   8  -6  -3   52.09   17.20
   8   6  -3   55.29   16.00
   8   6  -3   59.79   16.20
  -8   6   3   92.09   25.70
  -7  -6   3  574.54   43.70
   7  -6  -3  553.24   31.60
   7  -6  -3  543.55   39.90
   7  -6  -3  598.74   37.30
   7   6  -3  516.65   30.20
  -7   6   3  489.75   41.20
   7   6  -3  503.75   29.20
   6  -6  -3  286.07   32.30
   6  -6  -3  291.27   28.50
  -6  -6   3  233.88   29.10
   6   6  -3  252.27   20.90
   6   6  -3  262.97   23.40
  -6   6   3  280.27   31.70
   5  -6  -3  205.28   23.90
   5  -6  -3  178.28   26.70
  -5  -6   3  175.48   25.10
   5   6  -3  199.98   18.00
  -5   6   3  225.98   29.20
   5   6  -3  233.38   21.20
   4  -6  -3   -1.80   11.40
   4  -6  -3   -1.50    6.20
   4  -6  -3    7.00   14.10
  -4  -6   3   19.80   13.70
   4   6  -3   -4.60    9.50
   4   6  -3  -19.50    9.90
   4   6  -3   16.70    7.30
  -4   6   3   -7.60   14.00
   3  -6  -3    5.20   14.40
  -3  -6   3   20.20   14.10
   3  -6  -3   34.10    9.40
   3   6  -3   35.50    7.30
  -3   6   3   51.39   17.40
   3   6  -3   41.30   14.50
   2  -6  -3  362.26   32.30
   2  -6  -3  310.87   21.00
  -2  -6   3  350.06   28.60
   2   6  -3  330.57   13.20
  -2   6   3  344.67   33.70
   2   6  -3  376.36   27.90
   1  -6  -3  942.91   38.60
   1  -6  -3  902.71   43.30
  -1  -6   3  969.00   43.10
  -1   6   3  991.30   47.10
   1   6  -3 1003.70   45.50
   0  -6   3  260.87   22.40
   0  -6  -3  277.37   23.20
   0  -6  -3  280.37   26.60
   0   6   3  312.97   30.80
   0   6  -3  322.27   30.40
   1  -6   3  132.79   17.20
  -1  -6  -3  133.59   19.60
  -1   6  -3  149.88   23.20
   1   6   3  171.78   24.00
  -2  -6  -3    1.90   11.10
   2  -6   3   -8.00    7.20
   2  -6   3   -0.90    8.90
  -2   6  -3   12.50   12.90
   2   6   3  -10.40   11.60
   3  -6   3  520.65   27.00
   3  -6   3  551.94   25.50
  -3   6  -3  593.04   37.90
   3   6   3  500.35   30.10
   4  -6   3  164.08   24.90
   4  -6   3  183.88   19.30
   4  -6   3  134.69   15.40
  -4   6  -3  131.89   22.80
   4   6   3  166.98   20.70
   5  -6   3  602.54   30.80
   5  -6   3  571.74   38.10
   5   6   3  589.74   32.60
  -5   6  -3  562.74   40.00
   6  -6   3   57.99   16.00
   6  -6   3   65.39   20.30
  -6   6  -3   56.59   21.70
   6   6   3   87.49   18.00
   7  -6   3   63.49   19.60
   7  -6   3   93.19   19.40
  -7   6  -3  126.79   27.20
   7   6   3   84.09   18.90
   8  -6   3  211.68   27.50
  -8  -6  -3  160.58   31.00
   8  -6   3  173.98   28.20
   8   6   3  155.68   23.40
  -8   6  -3   93.49   27.30
   9  -6   3  314.17   34.80
   9  -6   3  346.97   36.90
  -9  -6  -3  270.27   38.00
  -9   6  -3  233.98   35.30
   9   6   3  291.67   31.00
  10  -6   3   68.79   24.40
 -10  -6  -3  110.39   32.00
  10  -6   3  141.99   28.10
  10   6   3  115.79   23.80
 -10   6  -3  110.49   31.00
 -11  -6  -3   78.79   28.30
  11  -6   3  112.89   28.30
  11  -6   3  106.69   26.60
 -11   6  -3  102.29   31.80
  11   6   3  103.39   36.20
 -12  -6  -3   -7.90   28.50
  12  -6   3   -6.40   23.10
  12  -6   3   -6.00   19.80
 -12   6  -3   14.30   24.70
  13  -6   3   89.49   32.30
 -13  -6  -3   46.70   34.70
 -13   6  -3   45.60   29.80
 -14  -6  -3   22.70   32.70
  14  -6   3   38.90   29.10
  13  -7  -3   94.39   34.90
  13  -7  -3   90.09   31.70
 -13  -7   3  104.89   36.80
 -13   7   3  142.49   37.50
  12  -7  -3   -0.70   24.40
  12  -7  -3  -23.50   19.60
 -12  -7   3  -49.90   23.20
 -12   7   3   -2.30   27.60
  11  -7  -3   95.79   27.30
 -11  -7   3   47.90   32.50
  11  -7  -3   21.60   25.00
 -11   7   3  115.59   32.60
 -10  -7   3  -14.80   24.80
  10  -7  -3    8.70   21.30
  10  -7  -3   21.40   21.60
 -10   7   3    5.10   25.60
   9  -7  -3  189.08   32.80
   9  -7  -3  153.98   29.30
  -9  -7   3  115.19   31.00
  -9   7   3  130.49   32.90
   8  -7  -3    6.20   17.80
   8  -7  -3  -26.00   18.20
  -8  -7   3   30.80   22.40
  -8   7   3    3.60   21.30
   7  -7  -3   59.19   19.00
  -7  -7   3   29.70   21.90
   7  -7  -3   26.80   20.60
  -7   7   3   53.39   26.10
   6  -7  -3  -12.30   16.50
   6  -7  -3   -6.50   14.10
  -6  -7   3    1.70   16.20
  -6   7   3    5.90   18.90
   6   7  -3   17.60   13.20
   5  -7  -3  634.24   35.70
   5  -7  -3  551.94   39.50
  -5  -7   3  475.25   41.60
   5   7  -3  580.14   31.20
  -5   7   3  401.06   39.50
   4  -7  -3  194.08   22.50
   4  -7  -3  139.39   26.40
  -4  -7   3  141.69   26.10
   4   7  -3  181.08   21.20
   4   7  -3  182.18   25.70
  -4   7   3  155.78   27.50
   3  -7  -3  592.94   28.90
  -3  -7   3  605.64   40.30
   3  -7  -3  554.84   38.60
  -3   7   3  551.94   41.30
   3   7  -3  580.54   37.50
  -2  -7   3  193.08   25.90
   2  -7  -3  153.78   23.90
   2  -7  -3  132.69   17.90
  -2   7   3  197.28   28.60
   2   7  -3  174.28   25.00
   1  -7  -3   -8.60   15.40
   1  -7  -3   15.40   11.30
  -1  -7   3   -8.30   12.10
  -1   7   3    9.40   14.00
   1   7  -3    3.50   14.70
   0  -7  -3   -9.50   10.50
   0  -7  -3   12.60   15.90
   0  -7   3    7.50   11.70
   0   7  -3   20.10   14.60
   0   7   3    3.10   14.70
   1  -7   3  445.06   29.90
  -1  -7  -3  473.15   34.80
  -1  -7  -3  425.06   30.90
   1   7   3  439.36   34.90
  -1   7  -3  421.76   33.30
  -2  -7  -3   18.40   15.00
   2  -7   3   12.90   11.60
   2   7   3    9.90   15.20
  -2   7  -3   23.20   16.10
   3  -7   3  305.47   23.50
   3  -7   3  297.67   20.50
  -3  -7  -3  289.47   30.90
   3  -7   3  297.27   31.70
  -3   7  -3  285.07   32.50
  -4  -7  -3  -10.00   14.80
   4  -7   3    8.60   16.50
   4  -7   3   -2.20   10.50
   4   7   3   -5.10   13.00
  -4   7  -3   -4.50   14.20
   5  -7   3  149.19   20.00
   5  -7   3  129.99   25.80
  -5  -7  -3  104.29   25.60
  -5   7  -3  122.89   27.00
   5   7   3  103.89   20.00
   6  -7   3   32.30   19.90
  -6  -7  -3   62.09   23.30
   6  -7   3   79.79   17.80
   6   7   3   64.99   20.30
  -6   7  -3   48.40   21.90
   7  -7   3  665.33   38.80
   7  -7   3  674.03   46.50
  -7  -7  -3  617.34   48.70
  -7   7  -3  597.74   46.10
   7   7   3  606.54   38.10
   8  -7   3   12.50   19.70
  -8  -7  -3  -19.50   18.30
   8  -7   3   -0.20   16.10
   8   7   3   27.40   17.00
  -8   7  -3  -11.10   22.00
   9  -7   3  168.08   28.30
   9  -7   3   98.69   26.50
  -9  -7  -3  132.69   30.50
   9   7   3  174.98   27.00
  -9   7  -3  111.49   31.10
  10  -7   3   26.90   22.20
  10  -7   3   -9.10   20.40
 -10  -7  -3   32.10   25.10
 -10   7  -3   10.00   24.80
  11  -7   3   64.09   26.80
  11  -7   3   37.80   25.90
 -11  -7  -3   14.70   25.50
 -11   7  -3   75.99   34.00
 -12  -7  -3  -13.80   31.10
  12  -7   3   -0.40   20.50
  12  -7   3   30.80   25.40
 -12   7  -3   30.80   29.80
  13  -7   3  106.39   35.30
 -13  -7  -3  103.09   38.50
 -13   7  -3  113.09   38.70
 -12  -8   3  129.29   40.90
  12  -8  -3  176.68   38.40
 -12   8   3  189.28   39.00
 -11  -8   3   -6.70   30.30
  11  -8  -3   11.10   26.30
  11  -8  -3  -18.20   21.50
 -11   8   3   49.00   32.50
  10  -8  -3  -10.10   21.10
 -10  -8   3   -6.30   26.70
  10  -8  -3   22.40   27.00
 -10   8   3   16.90   30.20
   9  -8  -3   10.40   20.80
  -9  -8   3  -20.60   23.90
   9  -8  -3    1.90   22.40
  -9   8   3   -0.90   24.90
  -8  -8   3  143.79   33.10
   8  -8  -3  135.59   31.60
   8  -8  -3  153.98   28.70
  -8   8   3  191.38   35.40
   7  -8  -3   61.39   21.20
   7  -8  -3   80.19   26.60
  -7  -8   3   47.20   25.20
  -7   8   3  120.49   32.20
  -6  -8   3  494.75   47.70
   6  -8  -3  535.85   49.50
   6  -8  -3  516.35   36.10
  -6   8   3  556.34   52.59
  -5  -8   3   47.50   23.60
   5  -8  -3   25.10   21.10
   5  -8  -3   38.20   17.30
  -5   8   3   24.70   23.50
   4  -8  -3   44.50   22.50
  -4  -8   3    0.00   18.00
   4  -8  -3   47.30   18.80
  -4   8   3   58.19   24.10
   4   8  -3   25.40   15.00
   4   8  -3   45.10   19.50
   3  -8  -3   16.90   17.80
  -3  -8   3    6.60   16.30
   3   8  -3   20.70   18.30
  -3   8   3   -4.40   16.40
   2  -8  -3  558.74   43.40
  -2  -8   3  570.24   40.40
   2  -8  -3  561.94   40.30
  -2   8   3  569.44   43.50
   2   8  -3  569.24   42.60
  -1  -8   3  114.49   22.30
   1  -8  -3  124.99   26.30
   1  -8  -3   84.59   17.50
  -1   8   3   82.09   22.90
   1   8  -3   89.79   22.80
   0  -8  -3  256.37   32.20
   0  -8  -3  288.57   29.50
   0  -8   3  309.57   31.10
   0   8  -3  349.57   37.30
   0   8   3  292.87   36.60
  -1  -8  -3    5.50   13.60
   1  -8   3   -4.10   12.40
  -1  -8  -3   -0.20   17.90
  -1   8  -3   -6.50   15.50
   1   8   3    8.50   16.40
   2  -8   3   85.49   17.80
  -2  -8  -3   46.10   18.20
   2  -8   3   48.90   20.90
  -2  -8  -3   79.29   23.50
   2   8   3   81.09   23.30
  -2   8  -3   90.59   24.70
  -3  -8  -3   56.59   20.90
   3  -8   3   58.39   21.80
  -3  -8  -3   18.90   17.40
  -3   8  -3   33.40   18.70
   4  -8   3  630.84   48.00
  -4  -8  -3  770.32   49.10
   4   8   3  782.92   42.70
  -4   8  -3  645.44   49.30
  -5  -8  -3   44.60   22.60
   5  -8   3    9.30   18.60
  -5   8  -3   89.29   25.30
   5   8   3   63.19   20.10
  -6  -8  -3  135.99   30.00
   6  -8   3  142.59   30.50
  -6   8  -3  100.09   31.60
   6   8   3   97.19   22.50
  -7  -8  -3   23.60   23.50
   7  -8   3   46.20   21.70
  -7   8  -3   42.30   28.50
   7   8   3   25.40   18.70
   8  -8   3  180.58   35.00
  -8  -8  -3  172.28   32.30
  -8   8  -3  228.88   40.10
   9  -8   3   31.40   24.60
  -9  -8  -3   43.90   24.90
  -9   8  -3   79.99   32.60
 -10  -8  -3  145.29   38.60
  10  -8   3  203.18   37.80
 -10   8  -3  232.28   43.70
 -11  -8  -3  -12.80   27.20
  11  -8   3   -5.10   22.30
 -11   8  -3  -20.30   28.50
  12  -8   3   14.00   23.70
 -12  -8  -3   63.39   37.10
 -12   8  -3   30.10   32.30
 -10  -9   3  266.57   43.70
  10  -9  -3  261.67   43.30
 -10   9   3  267.57   45.50
  -9  -9   3  173.98   39.40
   9  -9  -3  159.88   36.20
  -9   9   3  233.88   45.30
  -8  -9   3  149.09   35.70
   8  -9  -3  154.48   34.00
  -8   9   3  171.48   41.60
   7  -9  -3   31.40   26.10
  -7  -9   3   61.29   27.90
  -7   9   3   65.49   31.70
  -6  -9   3   47.80   24.90
   6  -9  -3  -14.10   19.80
  -6   9   3   -3.50   23.00
  -5  -9   3   59.89   25.00
   5  -9  -3  138.79   29.90
  -5   9   3   97.89   32.60
   4  -9  -3  263.37   39.50
  -4  -9   3  226.58   35.00
   4   9  -3  123.19   28.00
  -4   9   3  172.28   34.60
   3  -9  -3   80.39   28.20
  -3  -9   3   37.50   21.80
  -3   9   3   44.90   23.80
   3   9  -3   47.30   23.00
  -2  -9   3  343.07   37.70
   2  -9  -3  319.47   40.90
   2   9  -3  370.96   43.00
  -2   9   3  240.28   35.00
  -1  -9   3   34.80   19.50
   1  -9  -3   30.30   21.10
   1   9  -3   33.10   21.80
  -1   9   3    2.50   20.90
   0  -9  -3  166.58   30.10
   0  -9  -3  181.58   26.70
   0  -9   3  204.48   28.60
   0   9  -3  150.58   30.20
   0   9   3  229.88   35.10
  -1  -9  -3  104.39   24.10
   1  -9   3  118.29   29.60
  -1  -9  -3   88.99   24.70
   1  -9   3  137.99   24.90
   1   9   3  151.28   31.50
  -1   9  -3  147.79   31.10
  -2  -9  -3  440.06   43.90
  -2  -9  -3  479.65   40.90
   2  -9   3  436.86   47.30
   2   9   3  360.86   43.40
  -2   9  -3  344.27   42.70
  -3  -9  -3  173.08   31.40
   3  -9   3   95.49   29.30
  -3  -9  -3  183.68   31.50
   3   9   3  165.18   26.90
  -3   9  -3  181.08   35.50
  -4  -9  -3  -25.00   18.20
  -4  -9  -3  -14.50   19.20
   4  -9   3  -14.30   18.40
  -4   9  -3    3.70   21.20
   4   9   3   28.90   17.50
  -5  -9  -3   14.20   20.20
  -5  -9  -3  -19.90   17.00
   5  -9   3   47.60   22.80
  -5   9  -3   40.80   25.10
   5   9   3    1.20   16.90
   6  -9   3  119.39   32.90
  -6  -9  -3  101.79   29.90
  -6   9  -3  173.08   38.00
   7  -9   3   94.69   30.20
  -7  -9  -3  130.79   32.00
  -7   9  -3   54.69   31.20
  -8  -9  -3  226.28   40.30
   8  -9   3  226.48   39.90
  -8   9  -3  172.78   43.10
  -9  -9  -3    9.70   25.90
   9  -9   3  -35.50   21.80
  -9   9  -3   -1.20   31.30
  10  -9   3    1.80   26.20
 -10  -9  -3   27.00   27.90
 -10   9  -3   19.90   35.00
  -8 -10   3   40.20   29.00
   8 -10  -3  -19.40   24.50
  -8  10   3   56.79   34.50
  -7 -10   3  224.38   42.20
   7 -10  -3  251.57   43.60
  -7  10   3  289.67   50.79
   6 -10  -3   19.60   27.00
  -6 -10   3   17.70   24.90
  -6  10   3    7.50   31.30
  -5 -10   3   32.10   26.70
   5 -10  -3   92.09   32.50
  -5  10   3   82.69   33.90
   4 -10  -3   -2.10   25.70
  -4 -10   3   -2.60   21.80
  -4  10   3   16.50   26.00
  -3 -10   3   54.69   25.40
   3 -10  -3   73.49   29.90
  -3  10   3   53.79   27.40
   3  10  -3   41.20   24.70
   2 -10  -3  -26.80   22.90
  -2 -10   3   17.70   20.20
  -2  10   3   28.50   25.10
   2  10  -3   -7.60   21.00
  -1 -10   3  456.45   45.30
   1 -10  -3  434.66   47.20
  -1  10   3  544.45   54.29
   1  10  -3  513.35   51.19
   0 -10   3    9.90   24.90
   0 -10  -3  -12.20   21.20
   0  10  -3   -3.90   21.20
   0  10   3   -3.70   22.50
  -1 -10  -3   73.69   23.70
   1 -10   3   90.79   28.80
  -1 -10  -3  108.89   29.50
   1  10   3  130.89   33.70
  -1  10  -3   50.59   26.10
  -2 -10  -3   -7.40   19.40
  -2 -10  -3   -5.30   20.20
   2 -10   3   15.70   25.40
  -2  10  -3   23.70   27.50
   2  10   3   -9.80   21.90
  -3 -10  -3  319.57   39.40
  -3 -10  -3  284.57   39.10
   3 -10   3  336.27   45.80
  -3  10  -3  234.88   41.30
   3  10   3  281.67   34.90
   4 -10   3   -8.20   20.60
  -4 -10  -3   39.20   23.80
  -4 -10  -3  -38.20   18.20
  -4  10  -3   22.10   25.40
   5 -10   3  257.87   43.90
  -5 -10  -3  200.78   33.20
  -5 -10  -3  195.78   38.40
  -5  10  -3  321.97   47.70
   6 -10   3  -20.80   22.90
  -6 -10  -3   28.00   25.70
  -6  10  -3   22.20   25.70
   7 -10   3   21.30   26.80
  -7 -10  -3   40.10   29.60
  -7  10  -3   51.79   35.10
   8 -10   3   20.10   28.50
  -8 -10  -3  -23.40   25.20
  -8  10  -3   42.10   33.70
   5 -11  -3   49.20   32.60
  -5 -11   3   87.59   32.50
  -5  11   3   28.80   32.20
  -4 -11   3  196.68   39.60
   4 -11  -3  219.38   43.60
  -4 -11   3  222.78   40.00
  -4  11   3  200.18   44.50
   3 -11  -3  165.28   39.50
  -3 -11   3  180.68   36.80
  -3 -11   3   78.79   32.20
   3  11  -3  206.78   38.60
  -3  11   3  172.38   39.50
  -2 -11   3  129.59   36.00
   2 -11  -3  150.68   37.60
  -2 -11   3  159.08   38.90
  -2  11   3   96.99   32.50
   2  11  -3  182.48   37.10
   1 -11  -3  -19.00   26.40
  -1 -11   3  -16.30   26.00
   1  11  -3  -13.00   24.50
  -1  11   3   25.90   27.20
   0 -11   3  117.59   37.90
   0 -11  -3   56.99   31.90
   0  11   3   41.70   28.30
   0  11  -3   84.19   31.80
   1 -11   3  207.58   44.00
  -1 -11  -3  192.68   39.50
   1  11   3  215.38   41.60
  -1  11  -3  296.47   46.90
  -2 -11  -3   82.79   31.30
   2 -11   3  148.09   39.10
  -2  11  -3  106.49   32.60
  -3 -11  -3  122.29   34.10
   3 -11   3  182.68   42.10
  -3 -11  -3   66.99   28.50
  -3  11  -3  178.58   39.20
  -4 -11  -3   -5.40   22.90
   4 -11   3   -4.90   31.10
  -4 -11  -3  -32.00   22.20
  -4  11  -3   21.60   29.00
   5 -11   3   -7.70   27.10
  -5 -11  -3  -27.90   22.50
  -5  11  -3   28.90   30.80
  16   0  -4   79.49   33.60
  16   0  -4   53.49   28.30
  15   0  -4   25.70   21.80
  15   0  -4    5.80   23.60
  14   0  -4   30.60   22.60
  14   0  -4   10.80   20.50
  13   0  -4   56.79   22.50
  13   0  -4    5.60   20.40
 -12   0   4  416.96   33.30
  12   0  -4  355.76   40.90
  12   0  -4  367.76   39.50
  11   0  -4   -1.80   12.50
 -11   0   4   18.80   15.00
  11   0  -4  -12.40   14.10
  11   0  -4   16.40   15.90
  10   0  -4 1361.36   58.99
  10   0  -4 1475.75   61.79
  10   0  -4 1422.06   52.59
 -10   0   4 1424.56   46.30
 -10   0   4 1474.95   53.29
   9   0  -4    1.60   11.40
  -9   0   4    3.20    8.40
   9   0  -4    6.00   10.50
  -9   0   4   -2.50   10.30
   9   0  -4   23.00   15.10
   8   0  -4   30.90   11.50
  -8   0   4   48.80    9.80
  -8   0   4   27.30   10.70
   8   0  -4   32.50   14.00
   8   0  -4   18.50   12.70
   7   0  -4   -1.70   10.20
   7   0  -4    3.80   10.10
  -7   0   4    1.20    9.00
  -7   0   4   -9.10    6.20
   7   0  -4   12.60    9.50
   6   0  -4 1133.89   41.40
  -6   0   4 1118.39   32.70
   6   0  -4 1090.49   41.90
   6   0  -4 1091.39   38.60
  -6   0   4 1074.79   36.80
   5   0  -4   18.10    8.80
  -5   0   4    0.30    7.10
   5   0  -4   -0.30    8.10
   5   0  -4    5.60    8.30
  -5   0   4   -2.40    4.90
  -4   0   4  722.03   25.30
   4   0  -4  750.82   27.50
   4   0  -4  708.43   28.10
  -4   0   4  707.53   20.70
   4   0  -4  670.43   27.10
   3   0  -4    0.50    3.80
  -3   0   4   -2.30    3.70
   3   0  -4   -0.30    7.20
   3   0  -4   -6.50    7.10
   3   0  -4   -2.90    6.00
  -3   0   4   -2.00    5.60
   2   0  -4   29.60    3.40
  -2   0   4   33.80    6.00
   2   0  -4   16.30    6.40
   2   0  -4    8.90    6.20
  -2   0   4   27.40    3.20
   2   0  -4   32.10    6.90
  -1   0   4    3.30    3.60
   1   0  -4    0.60    4.10
   1   0  -4    1.90    3.80
   0   0   4 5606.94  124.29
   0   0  -4 5724.63  125.89
   0   0  -4 5572.84  125.99
   1   0   4   -2.30    4.40
   1   0   4    0.50    5.00
   2   0   4 1473.35   40.60
   2   0   4 1499.15   40.50
   3   0   4   -0.40    7.80
   3   0   4    4.40    3.50
   3   0   4    2.90    7.20
  -3   0  -4  -10.60    8.30
   3   0   4    5.20    7.90
   4   0   4 1058.89   35.80
   4   0   4 1081.89   36.90
   4   0   4 1046.80   27.50
  -4   0  -4 1092.69   37.00
   4   0   4 1067.59   35.90
   5   0   4    1.30    8.60
   5   0   4   -8.30    8.50
   5   0   4   10.60    9.80
  -5   0  -4    6.00    9.60
   5   0   4    2.50    4.60
   6   0   4 1196.18   43.60
  -6   0  -4 1224.98   43.40
   6   0   4 1137.09   43.40
   6   0   4 1180.48   33.30
   6   0   4 1167.98   43.30
  -7   0  -4    4.50   10.40
   7   0   4   -2.90    5.90
   7   0   4   -1.40   10.70
   7   0   4   10.40   11.30
   7   0   4    4.80   10.40
   8   0   4  166.08   22.60
  -8   0  -4  154.38   19.30
   8   0   4  134.69   12.70
   8   0   4  152.18   21.50
   8   0   4  156.88   21.60
   9   0   4    8.10   14.20
   9   0   4   -4.60   14.00
   9   0   4    6.80    7.40
  -9   0  -4   15.70   12.80
   9   0   4   16.90   14.20
  10   0   4  382.76   30.50
  10   0   4  409.76   38.40
  10   0   4  360.76   34.30
 -10   0  -4  427.46   31.10
 -11   0  -4   32.40   16.80
  11   0   4   17.30   17.00
  11   0   4   -2.60   16.70
  11   0   4   12.30   17.60
 -12   0  -4  336.27   32.80
  12   0   4  358.86   40.60
  12   0   4  284.37   35.40
  12   0   4  382.86   38.70
  13   0   4   26.90   21.30
  13   0   4   24.40   21.00
  13   0   4    7.90   19.20
  14   0   4   -0.40   22.30
  14   0   4   12.30   19.10
  14   0   4   14.70   25.20
  15   0   4  -35.80   20.70
  16   0   4  121.29   33.20
  16  -1  -4   -6.90   22.30
  16  -1  -4  -19.00   22.40
  16   1  -4  -32.70   23.20
  16   1  -4   36.80   26.30
  15  -1  -4    4.30   23.90
  15  -1  -4   30.50   25.00
  15   1  -4   22.70   26.30
  15   1  -4   10.70   23.50
  14  -1  -4  138.69   30.60
  14  -1  -4  162.78   32.40
  14   1  -4  116.09   29.20
  14   1  -4  148.09   33.90
  13  -1  -4  172.48   32.30
  13  -1  -4  200.78   34.10
 -13  -1   4  122.89   24.40
  13   1  -4  141.79   29.00
  13   1  -4  141.39   28.50
 -12  -1   4   74.69   21.40
  12  -1  -4   39.60   21.80
  12  -1  -4   31.20   21.20
  12   1  -4   35.10   21.20
  12   1  -4  115.29   25.70
  11  -1  -4  116.69   24.60
  11  -1  -4   48.80   18.70
  11  -1  -4   79.29   18.00
 -11  -1   4   85.29   20.00
  11   1  -4   48.80   20.60
  11   1  -4   70.39   17.90
  11   1  -4   76.69   21.30
  10  -1  -4   33.80   13.70
  10  -1  -4   24.40   15.80
 -10  -1   4   33.20   14.80
  10  -1  -4   66.39   20.30
  10   1  -4   22.50   14.30
 -10   1   4   24.40   12.50
 -10   1   4   46.10   13.20
  10   1  -4   52.89   18.20
  10   1  -4   28.80   13.60
   9  -1  -4  354.26   29.00
   9  -1  -4  425.36   27.10
   9  -1  -4  342.37   28.10
  -9  -1   4  343.37   26.00
  -9  -1   4  350.16   19.40
   9   1  -4  370.96   25.80
  -9   1   4  320.77   22.10
  -9   1   4  359.16   23.50
   9   1  -4  393.66   30.50
   9   1  -4  306.67   30.00
   8  -1  -4  553.84   29.10
   8  -1  -4  505.35   31.60
  -8  -1   4  534.05   22.00
  -8  -1   4  507.55   29.10
   8  -1  -4  533.35   32.60
  -8   1   4  536.05   24.90
   8   1  -4  534.55   32.20
  -8   1   4  554.84   26.20
   8   1  -4  551.94   32.60
   8   1  -4  541.05   28.80
   7  -1  -4  104.49   15.00
  -7  -1   4  129.29   11.40
   7  -1  -4  130.39   18.40
  -7  -1   4   76.39   13.80
   7  -1  -4   91.89   16.30
   7   1  -4  104.09   14.50
   7   1  -4   99.49   16.20
  -7   1   4  110.19   13.40
  -7   1   4   95.59   11.90
   7   1  -4   99.19   15.50
   6  -1  -4  139.59   16.70
   6  -1  -4  169.58   16.50
  -6  -1   4  160.58   11.50
   6  -1  -4  163.88   18.70
  -6  -1   4  172.08   18.00
   6   1  -4  168.98   15.90
   6   1  -4  174.18   18.90
  -6   1   4  156.08   13.20
  -6   1   4  170.68   14.70
   6   1  -4  146.29   16.60
   5  -1  -4   61.89   12.00
  -5  -1   4   44.10   10.40
   5  -1  -4   48.80   12.10
   5  -1  -4   54.79   10.90
  -5  -1   4   36.80    6.50
   5   1  -4   62.29   12.30
  -5   1   4   55.49    9.50
  -5   1   4   49.80    7.90
   5   1  -4   53.29    9.40
   5   1  -4   46.30   11.00
  -4  -1   4  407.16   20.80
   4  -1  -4  398.36   20.60
   4  -1  -4  420.46   21.10
   4  -1  -4  373.56   21.20
   4   1  -4  365.76   16.40
   4   1  -4  358.66   19.70
  -4   1   4  395.26   15.00
   4   1  -4  353.86   20.20
  -4   1   4  388.46   17.50
   3  -1  -4 1071.79   32.70
   3  -1  -4 1038.00   26.60
   3  -1  -4 1036.90   33.90
  -3  -1   4 1041.40   34.00
  -3  -1   4 1041.90   25.30
   3  -1  -4 1036.90   33.00
  -3   1   4 1045.30   27.00
   3   1  -4 1022.20   31.80
   3   1  -4 1067.09   33.00
   3   1  -4 1039.50   28.30
  -3   1   4 1021.20   30.50
   2  -1  -4   71.99    8.40
   2  -1  -4   79.59    6.40
  -2  -1   4   87.19    6.20
  -2  -1   4   86.49    5.80
  -2  -1   4   71.59    9.50
   2  -1  -4   83.39   10.20
  -2   1   4   70.79    8.30
   2   1  -4  100.79    9.80
   2   1  -4   86.39    8.20
   2   1  -4   72.59    6.00
  -2   1   4  110.89    7.70
   2   1  -4   80.69    5.90
   1  -1  -4 3076.09   74.19
  -1  -1   4 3109.39   74.99
   1  -1  -4 3207.28   71.59
   1   1  -4 3094.19   71.39
  -1   1   4 3128.69   71.29
  -1   1   4 3115.79   73.59
   1   1  -4 3087.89   70.19
   0  -1   4    0.70    4.60
   0  -1  -4    2.90    4.40
   0   1  -4   -4.40    4.90
   1  -1   4  480.45   16.70
   1  -1   4  480.35   15.00
  -1  -1  -4  489.05   14.80
   1  -1   4  461.85   17.10
  -1   1  -4  468.55   15.10
  -1   1  -4  509.15   19.30
   1   1   4  440.66   16.90
   2  -1   4   10.60    7.00
  -2  -1  -4    6.70    3.40
   2  -1   4   12.30    6.50
   2  -1   4    2.30    6.60
  -2   1  -4   13.90    7.70
   2   1   4   12.70    7.60
   3  -1   4 2305.67   61.39
   3  -1   4 2287.37   57.59
   3  -1   4 2342.17   60.39
   3   1   4 2260.07   60.59
  -3   1  -4 2245.28   62.09
   3   1   4 2352.96   61.59
   3   1   4 2264.87   59.89
   4  -1   4  639.84   22.20
  -4  -1  -4  629.94   15.30
   4  -1   4  617.04   26.50
   4  -1   4  617.24   26.60
   4  -1   4  692.33   28.20
   4   1   4  591.64   26.10
   4   1   4  593.94   27.10
   4   1   4  616.04   25.90
  -4   1  -4  649.04   28.40
   5  -1   4  640.04   29.50
   5  -1   4  597.64   28.60
   5  -1   4  603.04   23.00
   5  -1   4  658.83   30.00
  -5  -1  -4  609.64   16.50
   5   1   4  577.74   27.30
   5   1   4  694.43   29.40
  -5   1  -4  668.03   29.60
   5   1   4  628.94   29.40
   6  -1   4  159.78   19.80
   6  -1   4  233.18   22.20
   6  -1   4  184.78   20.40
   6  -1   4  162.88   13.80
   6   1   4  191.38   20.10
   6   1   4  186.18   21.20
   6   1   4  194.48   20.10
  -6   1  -4  202.58   20.10
   7  -1   4   85.29   17.20
   7  -1   4   96.09   17.50
   7  -1   4   82.49   11.50
   7  -1   4   89.79   16.40
  -7  -1  -4   99.19   15.90
   7   1   4   79.29   16.20
   7   1   4   69.29   14.80
   7   1   4   84.29   15.20
  -7   1  -4   78.99   15.80
   8  -1   4  359.26   27.50
   8  -1   4  388.16   21.10
   8  -1   4  409.46   29.70
  -8  -1  -4  399.66   27.10
   8  -1   4  378.96   27.70
   8   1   4  375.06   29.50
   8   1   4  379.96   27.70
  -8   1  -4  432.66   28.00
   8   1   4  402.16   28.20
   9  -1   4  482.05   34.30
   9  -1   4  467.15   32.10
  -9  -1  -4  420.56   29.60
   9  -1   4  415.96   22.90
   9  -1   4  457.95   32.10
   9   1   4  370.16   30.40
   9   1   4  446.56   33.00
   9   1   4  401.46   30.30
  -9   1  -4  444.46   30.70
  10  -1   4   50.99   18.10
  10  -1   4   18.20   11.10
  10  -1   4   68.79   21.40
  10  -1   4   37.40   16.90
 -10  -1  -4   59.59   17.00
  10   1   4   45.00   18.90
 -10   1  -4   40.30   17.00
  10   1   4   57.09   18.60
  10   1   4   44.00   17.20
  11  -1   4   21.20   18.20
  11  -1   4    2.40   17.80
  11  -1   4    9.90   14.50
 -11  -1  -4   39.40   17.10
  11   1   4  -13.70   16.10
  11   1   4  -25.00   14.10
 -11   1  -4    1.60   15.90
  11   1   4  -24.90   14.20
  12  -1   4   37.00   21.90
  12  -1   4   35.10   22.00
  12   1   4   20.90   17.50
  12   1   4    0.20   19.40
 -12   1  -4   33.00   18.80
  12   1   4   15.30   18.90
  13  -1   4  151.88   31.10
  13  -1   4  174.18   33.80
  13   1   4  194.18   32.20
  13   1   4  182.38   32.30
  13   1   4  232.78   36.80
  14  -1   4  178.68   34.50
  14   1   4  128.29   29.60
  14   1   4  114.89   31.20
  14   1   4  133.69   33.20
  15  -1   4  138.99   33.40
  15   1   4   36.30   25.70
  15   1   4   22.70   23.70
  16  -1   4   11.10   28.90
  16   1   4   16.70   27.70
  16  -2  -4   -0.80   27.10
  16  -2  -4   -7.00   28.20
  16   2  -4    1.70   24.30
  16   2  -4   11.50   25.60
  15  -2  -4  241.28   42.50
  15  -2  -4  274.57   42.90
  15   2  -4  248.58   40.50
  15   2  -4  284.37   42.80
  14  -2  -4  105.99   31.90
  14  -2  -4  111.19   30.00
 -14  -2   4   63.49   25.90
  14   2  -4   64.69   27.00
  14   2  -4   61.49   27.20
 -13  -2   4  -14.00   18.60
  13  -2  -4  -25.50   17.60
  13  -2  -4  -10.20   19.30
  13   2  -4    5.80   19.70
  13   2  -4    8.60   17.20
  13   2  -4    3.50   18.50
  12  -2  -4  -18.90   17.20
  12  -2  -4    6.40   18.00
 -12  -2   4   10.70   17.40
  12  -2  -4   21.20   15.40
  12   2  -4   20.90   19.80
  12   2  -4   30.50   19.70
  12   2  -4    3.50   14.90
  11  -2  -4  224.28   26.70
  11  -2  -4  183.58   28.40
  11  -2  -4  204.48   29.50
 -11  -2   4  225.58   29.90
 -11   2   4  213.18   24.70
  11   2  -4  267.47   28.30
  11   2  -4  195.88   26.80
  11   2  -4  213.68   31.70
  10  -2  -4   -3.50   15.20
 -10  -2   4   -2.00   14.40
  10  -2  -4   21.00   16.60
  10  -2  -4   23.80   14.60
 -10   2   4    3.70   13.00
  10   2  -4   12.10   14.90
  10   2  -4   19.10   16.60
  10   2  -4   37.20   15.30
  -9  -2   4   83.69   11.80
  -9  -2   4   73.09   17.80
   9  -2  -4   71.39   16.40
   9  -2  -4   61.49   17.20
   9  -2  -4   69.49   18.70
   9   2  -4   74.69   15.80
   9   2  -4   70.59   16.70
   9   2  -4   75.59   18.00
  -9   2   4   88.59   11.40
  -9   2   4   83.79   16.00
  -8  -2   4   12.00   11.50
   8  -2  -4   -0.70   12.10
   8  -2  -4   -2.40   11.30
  -8  -2   4    9.50    7.90
   8  -2  -4    7.80   10.50
   8   2  -4    2.10    9.80
  -8   2   4   -6.30    9.90
   8   2  -4   -1.40   11.00
   8   2  -4   12.60   12.60
  -8   2   4   -8.00    6.00
   7  -2  -4  252.17   23.30
  -7  -2   4  188.38   21.30
   7  -2  -4  252.37   23.00
   7  -2  -4  251.27   26.10
   7   2  -4  293.77   19.70
  -7   2   4  266.47   20.90
  -7   2   4  241.68   13.00
   7   2  -4  324.27   27.70
   7   2  -4  281.97   25.80
   6  -2  -4  316.87   23.50
  -6  -2   4  305.37   22.70
   6  -2  -4  354.76   23.30
   6  -2  -4  345.97   22.60
  -6   2   4  304.07   12.70
  -6   2   4  280.87   20.70
   6   2  -4  318.97   18.70
   6   2  -4  313.67   21.90
   6   2  -4  309.87   22.30
   5  -2  -4 1363.86   46.20
   5  -2  -4 1411.66   45.70
   5  -2  -4 1366.06   47.00
  -5  -2   4 1427.86   48.90
   5   2  -4 1404.06   45.90
   5   2  -4 1404.46   41.20
   5   2  -4 1432.86   45.60
  -5   2   4 1410.06   33.10
  -5   2   4 1453.45   44.90
   4  -2  -4  197.68   17.90
  -4  -2   4  130.49   15.40
   4  -2  -4  185.68   17.90
   4  -2  -4  143.39   14.30
   4   2  -4  162.68   11.90
  -4   2   4  191.28   16.50
   4   2  -4  151.58   14.80
   4   2  -4  188.38   15.80
   3  -2  -4  700.43   27.80
   3  -2  -4  710.83   24.80
  -3  -2   4  688.33   28.70
   3   2  -4  701.73   21.50
   3   2  -4  714.13   24.30
  -3   2   4  693.73   26.90
   3   2  -4  677.73   25.10
   3   2  -4  724.53   22.70
   2  -2  -4 2349.96   57.09
  -2  -2   4 2273.17   62.99
   2  -2  -4 2356.96   62.59
   2  -2  -4 2376.56   54.09
   2   2  -4 2264.27   57.49
   2   2  -4 2302.17   55.79
  -2   2   4 2251.87   61.19
   2   2  -4 2364.86   58.29
   2   2  -4 2334.67   54.69
   1  -2  -4   45.80    5.40
   1  -2  -4   64.19   10.50
  -1  -2   4   49.10    4.20
  -1  -2   4   51.19   10.00
   1   2  -4   47.80    8.60
  -1   2   4   48.20    9.10
   0  -2   4  362.86   18.00
   0  -2  -4  382.56   17.30
   0   2  -4  405.36   18.60
   1  -2   4 1838.22   47.30
   1  -2   4 1776.12   42.80
  -1  -2  -4 1804.72   46.70
  -1   2  -4 1732.53   42.80
  -1   2  -4 1770.22   50.19
   2  -2   4  355.86   15.40
   2  -2   4  336.67   15.60
  -2   2  -4  331.47   20.40
   2   2   4  330.47   17.00
   3  -2   4   70.59   10.40
   3  -2   4  100.19    9.80
   3   2   4   72.79   11.20
   3   2   4   87.99   10.50
  -3   2  -4   93.79   14.10
   4  -2   4   99.59   13.70
   4  -2   4   87.89    9.40
   4  -2   4   83.59   11.90
  -4   2  -4  113.59   15.60
   4   2   4  107.09   12.90
   4   2   4   76.49   12.60
   5  -2   4 1316.87   44.80
   5  -2   4 1323.27   42.10
   5  -2   4 1344.97   45.00
   5   2   4 1358.86   44.40
   5   2   4 1291.67   45.70
   5   2   4 1334.67   44.70
  -5   2  -4 1311.07   46.40
   6  -2   4  266.77   23.40
   6  -2   4  235.98   18.10
   6  -2   4  263.97   22.00
   6   2   4  254.97   22.20
   6   2   4  261.27   24.10
   6   2   4  289.87   24.40
  -6   2  -4  260.07   24.10
   7  -2   4  727.23   35.50
   7  -2   4  756.42   36.50
   7  -2   4  774.72   31.70
  -7   2  -4  784.12   37.20
   7   2   4  712.83   36.50
   7   2   4  730.53   34.70
   7   2   4  741.93   36.00
   8  -2   4  265.67   27.20
   8  -2   4  250.27   27.00
   8  -2   4  204.78   19.20
   8   2   4  189.38   22.80
   8   2   4  260.47   28.50
  -8   2  -4  206.18   24.00
   8   2   4  252.67   26.80
   9  -2   4   69.49   17.40
  -9  -2  -4   67.29   17.10
   9  -2   4  104.69   15.70
   9  -2   4  121.49   23.50
  -9   2  -4   87.79   19.20
   9   2   4   75.89   18.70
   9   2   4   64.99   19.50
   9   2   4  118.09   19.70
  10  -2   4   -1.60   10.50
 -10  -2  -4   -0.40   13.30
  10  -2   4   15.00   16.60
  10  -2   4   -6.30   15.00
  10   2   4    5.10   16.00
  10   2   4    2.70   15.50
  10   2   4   -3.40   15.00
 -10   2  -4   10.70   16.20
 -11  -2  -4  257.07   27.70
  11  -2   4  293.07   35.40
  11  -2   4  222.68   31.90
  11   2   4  251.67   31.80
 -11   2  -4  226.98   29.50
  11   2   4  268.47   33.80
  11   2   4  267.57   35.00
  12  -2   4   -1.60   19.20
  12  -2   4    4.40   20.30
 -12   2  -4   17.90   18.00
  12   2   4    9.10   20.80
  12   2   4   24.60   19.30
  12   2   4   30.10   19.90
  13  -2   4   80.79   26.40
  13   2   4   84.39   28.30
 -13   2  -4  141.49   30.00
  13   2   4   84.29   25.40
  13   2   4   77.39   26.50
  14  -2   4   10.20   25.40
 -14  -2  -4   35.10   25.60
  14   2   4  -33.50   20.30
  14   2   4   17.20   23.70
  14   2   4    6.50   21.10
  15  -2   4  150.68   34.80
  15   2   4  140.19   34.20
  15   2   4  153.78   33.00
  16  -2   4   61.49   35.60
  16   2   4   52.19   28.00
  16   2   4   56.29   32.40
  16  -3  -4  -26.30   25.70
  16  -3  -4  -15.50   31.50
  16   3  -4   -4.50   26.60
  16   3  -4   22.60   26.60
  15  -3  -4    0.70   25.60
 -15  -3   4  -13.30   23.50
  15  -3  -4  -13.30   25.40
  15   3  -4  -11.30   22.30
  15   3  -4   21.50   25.20
  14  -3  -4  222.68   37.70
  14  -3  -4  222.38   40.70
 -14  -3   4  272.17   39.40
  14   3  -4  220.98   38.90
  14   3  -4  219.78   38.00
  13  -3  -4    0.30   19.20
 -13  -3   4   58.99   26.00
  13  -3  -4   -1.30   22.20
  13   3  -4  -16.60   19.60
  13   3  -4   22.50   21.80
  12  -3  -4  331.27   34.80
  12  -3  -4  329.77   37.80
 -12  -3   4  259.27   37.50
  12  -3  -4  310.77   38.10
  12   3  -4  332.97   33.00
  12   3  -4  322.07   36.10
  12   3  -4  352.96   40.40
  11  -3  -4   -6.80   17.20
  11  -3  -4    2.80   13.90
 -11  -3   4   16.00   18.70
  11  -3  -4    6.50   18.30
 -11   3   4   34.90   17.20
  11   3  -4   18.40   15.70
  11   3  -4   20.30   18.00
  11   3  -4   13.80   17.20
  10  -3  -4   21.80   14.90
  10  -3  -4   26.00   17.20
 -10  -3   4   62.19   20.90
  10  -3  -4    9.40   17.90
  10   3  -4   26.60   16.80
  10   3  -4   23.20   14.00
 -10   3   4   29.20   15.70
  10   3  -4   52.19   18.10
   9  -3  -4    8.80   14.80
  -9  -3   4   -0.50   14.60
   9  -3  -4   11.50   13.20
   9  -3  -4   13.30   13.80
   9   3  -4   -0.90   10.70
   9   3  -4   13.10   13.90
   9   3  -4   -3.30   14.20
  -9   3   4   16.00   12.80
  -8  -3   4  908.01   44.90
   8  -3  -4  870.01   43.50
   8  -3  -4  887.21   41.20
   8  -3  -4  803.22   40.00
  -8   3   4  882.51   40.00
   8   3  -4  904.11   41.80
   8   3  -4  856.01   41.00
   8   3  -4  867.01   36.60
   7  -3  -4   96.39   17.90
   7  -3  -4  112.59   18.00
   7  -3  -4   75.49   15.90
  -7  -3   4   73.29   18.60
   7   3  -4   84.59   16.00
   7   3  -4  111.09   14.90
  -7   3   4   79.79   15.90
   7   3  -4  102.89   17.10
  -6  -3   4  889.91   41.40
   6  -3  -4  930.31   36.80
   6  -3  -4  900.51   39.20
   6  -3  -4  907.31   39.40
   6   3  -4  859.11   32.20
   6   3  -4  919.21   37.50
   6   3  -4  928.11   37.30
  -6   3   4  841.82   37.10
   5  -3  -4    2.00    8.70
   5  -3  -4   10.60   10.60
  -5  -3   4    3.20   11.50
   5  -3  -4   -3.20    9.60
   5   3  -4    1.10    7.00
   5   3  -4    6.90    8.60
   5   3  -4    8.90    8.10
  -5   3   4    2.60   10.60
  -4  -3   4  380.46   24.80
   4  -3  -4  358.86   21.70
   4  -3  -4  378.56   23.20
   4  -3  -4  367.06   19.60
  -4   3   4  392.66   23.90
   4   3  -4  406.46   18.00
   4   3  -4  424.76   20.20
   4   3  -4  385.46   20.30
   3  -3  -4  457.95   14.50
   3  -3  -4  447.66   19.40
  -3  -3   4  448.76   25.30
   3  -3  -4  433.56   25.00
   3  -3  -4  474.75   14.70
   3   3  -4  468.55   21.10
   3   3  -4  470.65   18.40
  -3   3   4  458.85   25.30
   3   3  -4  497.05   20.50
   3   3  -4  495.35   19.50
  -2  -3   4 1230.38   42.60
   2  -3  -4 1186.98   32.50
  -2   3   4 1226.88   41.50
   2   3  -4 1194.78   34.30
   2   3  -4 1176.28   37.60
   1  -3  -4  241.58    9.70
  -1  -3   4  248.38    9.50
   1  -3  -4  261.47   19.00
  -1  -3   4  285.57   19.10
   1   3  -4  254.97   17.00
  -1   3   4  275.87   19.60
   0  -3  -4   31.20   10.10
   0  -3   4   27.70    9.40
   0   3   4   31.70    9.90
   0   3  -4   39.30   10.70
  -1  -3  -4    8.20    7.80
  -1  -3  -4    4.90    3.80
   1  -3   4   -4.90    4.10
   1  -3   4   -6.80    6.90
   1   3   4    1.60    8.90
  -1   3  -4   12.20   10.00
   2  -3   4  372.26   16.20
   2  -3   4  377.16   17.60
  -2   3  -4  383.56   22.60
   2   3   4  369.56   20.40
   3  -3   4   25.60    7.60
   3  -3   4   18.10    7.80
  -3   3  -4   24.10   10.90
   3   3   4   19.80    9.40
   4  -3   4  909.51   29.60
   4  -3   4  930.51   33.90
   4   3   4  907.21   34.70
  -4   3  -4  926.81   39.30
   4   3   4  934.71   32.60
   5  -3   4   24.60    7.30
   5  -3   4   37.50   11.80
   5  -3   4   34.00   11.60
   5   3   4   40.50   11.80
   5   3   4   33.70   11.00
  -5   3  -4   31.50   13.10
   6  -3   4   41.10   12.70
   6  -3   4   38.90   12.90
   6   3   4   37.50   12.90
   6   3   4   33.70   12.00
  -6   3  -4   33.90   14.10
   7  -3   4   43.10   14.00
   7  -3   4   22.00   11.90
   7   3   4   33.10   13.30
  -7   3  -4   18.20   13.70
   7   3   4   37.50   12.90
   8  -3   4  931.61   40.60
   8  -3   4 1014.10   45.60
   8  -3   4 1000.10   45.70
  -8   3  -4 1027.30   47.20
   8   3   4 1028.60   45.10
   8   3   4  992.80   43.70
   9  -3   4   28.10   16.50
   9  -3   4   -6.90   11.30
   9  -3   4   28.10   15.50
  -9   3  -4   70.49   19.40
   9   3   4   13.30   13.60
   9   3   4   49.00   16.90
   9   3   4   52.79   18.80
  10  -3   4  377.06   28.40
  10  -3   4  343.77   36.70
  10   3   4  415.36   37.10
  10   3   4  316.67   35.90
  10   3   4  367.26   35.40
 -10   3  -4  314.57   33.70
  11  -3   4   -0.60   18.10
  11  -3   4    2.20   13.60
  11   3   4   -8.70   15.10
  11   3   4   -9.70   17.40
 -11   3  -4  -12.40   16.80
  11   3   4    2.50   16.90
  12  -3   4   21.10   23.10
  12   3   4   18.80   22.80
  12   3   4   62.29   24.90
 -12   3  -4   75.69   25.10
  12   3   4   47.50   21.80
  13  -3   4   38.40   24.70
 -13   3  -4    9.40   21.80
  13   3   4   28.20   22.80
  13   3   4   63.79   23.60
  13   3   4   45.40   25.30
 -14  -3  -4  152.58   36.40
  14  -3   4  145.29   34.70
  14   3   4  108.29   32.90
  14   3   4  171.88   31.60
 -15  -3  -4   57.09   30.40
  15  -3   4   52.99   31.30
  15   3   4   45.20   24.50
  15  -4  -4  -16.40   24.90
 -15  -4   4    0.30   30.50
  15  -4  -4   31.80   29.80
  15   4  -4  -10.70   23.10
  15   4  -4   32.60   27.00
  14  -4  -4   10.50   24.20
  14  -4  -4  -22.40   22.60
 -14  -4   4   -4.30   27.30
  14   4  -4   46.90   24.90
  14   4  -4   -0.80   23.90
  13  -4  -4   40.90   27.10
  13  -4  -4   15.70   21.90
 -13  -4   4   43.80   27.80
  13   4  -4  -12.10   19.50
  13   4  -4  -34.00   18.60
  12  -4  -4  114.59   26.20
 -12  -4   4  108.59   31.30
  12  -4  -4  108.89   28.30
  12  -4  -4   95.59   25.00
 -12   4   4  134.99   27.20
  12   4  -4   64.99   24.50
  12   4  -4  137.69   30.10
  11  -4  -4  353.46   37.10
 -11  -4   4  365.56   40.20
  11  -4  -4  423.26   40.00
  11  -4  -4  294.97   36.20
 -11   4   4  353.06   35.40
  11   4  -4  376.66   29.80
  11   4  -4  276.87   34.40
  11   4  -4  339.47   36.20
  10  -4  -4  387.86   37.40
 -10  -4   4  362.06   38.00
  10  -4  -4  483.95   38.70
  10  -4  -4  464.35   36.00
 -10   4   4  516.45   37.70
  10   4  -4  423.26   30.20
  10   4  -4  420.06   34.40
  10   4  -4  435.46   35.10
   9  -4  -4  231.18   28.90
   9  -4  -4  249.38   28.20
  -9  -4   4  294.47   34.00
   9  -4  -4  210.68   27.10
  -9   4   4  244.58   28.90
   9   4  -4  279.17   31.20
   9   4  -4  235.68   26.90
   9   4  -4  257.67   24.00
   8  -4  -4   42.20   16.70
   8  -4  -4   27.80   14.50
  -8  -4   4   26.40   17.20
   8  -4  -4   11.40   15.70
   8   4  -4   -6.90   11.50
   8   4  -4   26.10   11.50
  -8   4   4   22.40   15.70
   8   4  -4   24.40   14.10
   7  -4  -4   42.50   13.70
   7  -4  -4   16.50   13.70
  -7  -4   4   32.80   15.10
   7  -4  -4    7.70   13.00
   7   4  -4   28.60   12.30
   7   4  -4   17.60   11.90
   7   4  -4   13.70    9.90
  -7   4   4   21.30   15.20
   6  -4  -4  571.74   28.90
   6  -4  -4  594.04   34.20
   6  -4  -4  605.74   32.80
  -6  -4   4  591.54   35.00
  -6   4   4  567.04   33.10
   6   4  -4  548.15   28.10
   6   4  -4  561.84   26.10
   6   4  -4  549.85   28.70
   5  -4  -4  407.76   28.50
  -5  -4   4  418.86   30.50
   5  -4  -4  424.46   22.70
   5  -4  -4  420.76   26.50
  -5   4   4  449.46   28.50
   5   4  -4  419.16   23.10
   5   4  -4  418.96   21.20
   4  -4  -4  314.67   17.70
   4  -4  -4  306.17   24.50
   4  -4  -4  279.87   11.30
  -4  -4   4  337.07   26.50
   4  -4  -4  310.87   10.80
   4   4  -4  303.67   20.40
  -4   4   4  350.76   25.70
   4   4  -4  309.77   17.30
   4   4  -4  320.37   18.50
   3  -4  -4  340.37   23.60
  -3  -4   4  305.87   23.50
   3  -4  -4  322.07   15.80
   3  -4  -4  345.97   14.70
  -3   4   4  328.67   24.90
   3   4  -4  335.37   17.40
   3   4  -4  335.87   21.20
   3   4  -4  348.67   17.00
   2  -4  -4   18.80   11.90
   2  -4  -4   16.60    5.20
  -2  -4   4   10.20   10.30
   2   4  -4   24.00    6.30
   2   4  -4   11.30    9.40
  -2   4   4   23.40   11.30
   1  -4  -4  285.67   22.20
   1  -4  -4  283.07    8.60
  -1  -4   4  295.47   21.40
  -1   4   4  298.97   21.80
   1   4  -4  236.88   19.80
   0  -4  -4  633.64   29.70
   0  -4   4  639.44   28.10
   0   4  -4  584.54   28.50
   0   4   4  558.64   29.50
   1  -4   4  251.97   17.70
  -1  -4  -4  230.58    8.30
   1  -4   4  223.68   11.90
   1   4   4  220.88   21.10
  -1   4  -4  252.37   22.90
   2  -4   4   35.30    7.60
   2  -4   4   29.50    8.80
  -2   4  -4   13.60   10.60
   3  -4   4  197.78   14.70
   3  -4   4  182.38   14.70
   3   4   4  147.79   16.90
  -3   4  -4  203.08   22.70
   4  -4   4  400.86   19.40
   4  -4   4  363.86   21.10
   4   4   4  421.46   24.10
  -4   4  -4  378.96   28.00
   5  -4   4   91.19   14.60
   5  -4   4   83.19   10.10
   5  -4   4   92.39   16.30
   5   4   4   80.19   14.90
   5   4   4   86.99   13.70
  -5   4  -4   75.69   16.70
   6  -4   4  503.25   30.50
   6  -4   4  494.25   18.60
   6  -4   4  493.65   29.10
   6   4   4  531.45   29.00
  -6   4  -4  467.85   32.80
   6   4   4  446.06   25.70
   7  -4   4  -15.90   10.10
   7  -4   4    9.70   13.00
   7   4   4    0.50   11.20
   7   4   4   -3.90   10.90
  -7   4  -4  -21.20   13.20
   8  -4   4  341.57   32.20
   8  -4   4  202.68   24.30
  -8   4  -4  218.88   28.20
   8   4   4  319.77   29.80
   8   4   4  198.48   24.20
   9  -4   4   90.49   21.40
   9  -4   4   75.09   18.20
   9   4   4   64.89   18.40
  -9   4  -4  118.19   25.20
   9   4   4   99.89   20.50
  10  -4   4  258.57   29.10
  10  -4   4  303.77   34.70
  10   4   4  349.07   34.30
 -10   4  -4  293.07   36.40
  10   4   4  356.16   36.00
  11  -4   4  227.78   28.80
  11  -4   4  219.68   33.40
  11   4   4  216.68   30.40
 -11   4  -4  212.28   32.60
  11   4   4  203.18   30.20
  12  -4   4  353.06   43.30
  12   4   4  370.66   39.70
  12   4   4  288.87   36.90
 -12   4  -4  369.36   40.80
  13  -4   4  224.18   38.70
 -13  -4  -4  134.99   35.00
  13   4   4  102.99   31.00
  13   4   4  109.49   27.60
 -13   4  -4  165.48   34.00
  14  -4   4   51.99   29.10
 -14  -4  -4   33.80   30.20
  14   4   4   23.80   23.10
 -15  -4  -4   -0.40   31.90
  15  -4   4   16.30   29.90
  15  -5  -4    4.40   29.80
 -15  -5   4   16.30   33.70
  15  -5  -4   11.80   30.10
  15   5  -4  -20.30   25.00
  14  -5  -4   -5.70   25.00
 -14  -5   4  -27.60   28.50
  14  -5  -4  -47.90   22.00
  14   5  -4  -44.20   18.70
  13  -5  -4  238.68   41.00
  13  -5  -4  181.38   34.50
 -13  -5   4  117.99   36.10
  13  -5  -4  159.58   31.70
  13   5  -4  216.68   36.60
  12  -5  -4   37.80   23.60
  12  -5  -4    6.30   20.40
 -12  -5   4   34.90   29.20
  12  -5  -4  -18.10   17.70
  12   5  -4   -5.50   18.20
 -12   5   4  -27.10   19.90
 -11  -5   4   75.99   28.80
  11  -5  -4   29.70   22.10
  11  -5  -4   53.89   21.70
  11  -5  -4   69.99   22.90
  11   5  -4   79.99   23.80
 -11   5   4   76.49   26.20
  10  -5  -4   44.20   18.40
 -10  -5   4   29.80   22.70
  10  -5  -4   45.70   22.00
  10  -5  -4   21.90   18.60
 -10   5   4    9.90   20.40
  10   5  -4   25.90   16.50
   9  -5  -4  720.13   44.90
  -9  -5   4  804.02   52.09
   9  -5  -4  685.83   39.70
   9  -5  -4  745.03   45.20
   9   5  -4  774.52   37.30
   9   5  -4  743.03   41.50
  -9   5   4  695.93   45.40
   8  -5  -4   10.20   12.80
  -8  -5   4   -0.20   16.90
   8  -5  -4    5.00   14.80
   8  -5  -4  -14.00   13.00
  -8   5   4  -20.80   15.20
   8   5  -4    3.00   11.00
   8   5  -4   -2.60   11.60
   7  -5  -4  454.75   35.00
  -7  -5   4  505.95   38.90
   7  -5  -4  500.85   33.80
   7  -5  -4  515.45   30.60
   7   5  -4  499.55   29.40
  -7   5   4  567.44   37.60
   7   5  -4  517.75   27.50
   6  -5  -4   12.90   13.20
   6  -5  -4   24.00   14.60
  -6  -5   4    7.50   14.40
   6  -5  -4    4.40   10.10
   6   5  -4   14.40   10.10
  -6   5   4   28.40   16.30
   6   5  -4    7.30    9.50
   5  -5  -4    5.70   13.20
   5  -5  -4   -0.50    8.30
   5  -5  -4    8.10   11.10
  -5  -5   4   10.30   12.90
  -5   5   4    9.20   14.20
   5   5  -4   12.40    8.50
   5   5  -4    2.20    8.40
   4  -5  -4   -1.60    4.80
   4  -5  -4    4.60    7.00
   4  -5  -4    5.80   12.00
  -4  -5   4   29.00   13.20
  -4   5   4   -9.90   11.70
   4   5  -4    1.50    7.40
   4   5  -4    8.00   10.00
   4   5  -4   -6.50    6.40
   3  -5  -4  571.14   33.40
   3  -5  -4  522.75   19.70
   3  -5  -4  572.44   22.20
  -3  -5   4  484.65   32.20
  -3   5   4  536.35   31.90
   3   5  -4  516.35   28.80
   3   5  -4  524.65   21.20
   2  -5  -4    5.70    7.50
   2  -5  -4   -8.20    9.60
  -2  -5   4    7.20   11.50
   2   5  -4   -4.00    9.80
  -2   5   4  -12.30   11.30
   2   5  -4    0.90    4.70
  -1  -5   4  976.60   40.80
   1  -5  -4  955.60   36.50
   1  -5  -4  968.00   41.70
  -1   5   4  961.10   43.00
   1   5  -4  988.00   27.20
   1   5  -4  965.70   40.70
   0  -5   4   30.60   11.40
   0  -5  -4   21.80   11.20
   0   5  -4   22.50   12.80
   0   5   4   38.30   13.10
  -1  -5  -4  226.98   22.80
   1  -5   4  219.58   12.50
   1  -5   4  195.68   19.00
  -1   5  -4  212.78   24.10
   1   5   4  162.98   19.80
   2  -5   4   19.50    7.50
   2  -5   4   21.40    9.30
   2   5   4   15.70   12.30
  -2   5  -4    6.40   13.00
   3  -5   4 1096.09   37.50
   3  -5   4 1145.29   38.90
   3   5   4 1269.97   44.70
  -3   5  -4 1197.58   50.29
   4  -5   4  -11.70    6.90
   4  -5   4  -12.70    7.30
   4   5   4   -2.50   10.00
  -4   5  -4    0.10   12.60
   5  -5   4   85.39   11.80
   5  -5   4   67.79   17.90
   5  -5   4  100.59   15.30
   5   5   4  115.59   17.80
  -5   5  -4   78.29   18.00
   6  -5   4    2.00   12.20
   6  -5   4   -6.50   10.40
  -6   5  -4    5.80   15.50
   6   5   4    2.50   11.30
   7  -5   4  205.28   26.20
   7  -5   4  227.78   25.50
   7   5   4  210.28   22.60
  -7   5  -4  194.68   28.00
   7   5   4  240.38   25.30
   8  -5   4   21.90   15.90
   8  -5   4   17.40   15.50
   8   5   4   21.50   13.80
  -8   5  -4    8.60   17.00
   8   5   4   15.80   14.30
   9  -5   4  517.15   37.30
   9  -5   4  598.44   39.80
   9   5   4  613.94   38.90
  -9   5  -4  622.54   45.40
   9   5   4  579.74   37.80
  10  -5   4   41.80   17.00
  10  -5   4   22.10   19.30
 -10   5  -4  -19.20   21.00
  10   5   4   -2.90   15.20
  10   5   4   16.20   17.90
  11  -5   4    5.90   20.60
  11  -5   4   -0.60   16.70
 -11   5  -4  -26.10   19.80
  11   5   4  -34.00   14.00
  11   5   4  -23.90   16.70
 -12  -5  -4    4.10   26.40
  12  -5   4    0.50   21.50
 -12   5  -4   30.10   26.60
  12   5   4   17.50   20.00
 -13  -5  -4  443.46   53.59
  13  -5   4  385.16   47.80
 -13   5  -4  415.66   48.80
  13   5   4  414.16   66.89
 -14  -5  -4   30.10   32.20
  14  -5   4   21.50   26.90
  14  -6  -4   11.30   28.30
 -14  -6   4  101.79   38.20
  14   6  -4   83.89   32.00
  13  -6  -4  -18.80   22.40
  13  -6  -4  -34.10   25.60
 -13  -6   4  -30.60   27.70
  13   6  -4  -27.30   20.00
  12  -6  -4   11.50   22.70
 -12  -6   4   52.89   31.40
  12  -6  -4   -6.10   21.50
  12  -6  -4    0.80   22.30
 -12   6   4  -18.70   25.40
  12   6  -4   16.80   21.10
  11  -6  -4  161.68   31.80
  11  -6  -4   96.89   25.40
  11  -6  -4  155.68   30.20
 -11  -6   4  156.98   37.20
 -11   6   4  165.18   33.70
  11   6  -4  140.99   26.90
 -10  -6   4  218.08   38.10
  10  -6  -4  214.88   29.50
  10  -6  -4  222.28   33.30
  10  -6  -4  230.18   33.40
 -10   6   4  189.68   33.60
  10   6  -4  185.68   27.20
   9  -6  -4  164.28   25.00
   9  -6  -4  225.68   31.30
   9  -6  -4  203.58   31.50
  -9  -6   4  196.28   34.70
   9   6  -4  170.18   25.30
  -9   6   4  173.38   31.80
   8  -6  -4   10.80   16.90
   8  -6  -4  -13.80   15.70
  -8  -6   4   19.20   19.80
   8  -6  -4    6.30   14.10
  -8   6   4    6.70   20.30
   8   6  -4   33.30   15.30
  -7  -6   4   15.20   16.80
   7  -6  -4   50.29   15.10
   7  -6  -4   52.39   17.80
   7  -6  -4   71.59   21.20
  -7   6   4   51.09   20.30
   7   6  -4   25.20   12.30
   7   6  -4   10.10   12.10
   6  -6  -4  314.17   22.80
  -6  -6   4  284.87   33.70
   6  -6  -4  276.77   31.10
   6  -6  -4  376.66   30.30
  -6   6   4  387.96   39.30
   6   6  -4  315.27   23.10
   6   6  -4  336.27   23.30
   5  -6  -4  270.47   30.70
  -5  -6   4  238.88   28.20
   5  -6  -4  284.97   26.80
   5   6  -4  244.98   18.60
  -5   6   4  191.68   25.80
   5   6  -4  193.78   20.00
   4  -6  -4  457.85   33.80
  -4  -6   4  413.56   34.50
   4  -6  -4  461.45   20.50
   4   6  -4  441.06   21.40
   4   6  -4  414.76   29.90
  -4   6   4  497.35   35.50
   4   6  -4  442.86   25.20
   3  -6  -4    6.50    7.40
   3  -6  -4    3.60   12.20
  -3  -6   4   17.60   13.90
  -3   6   4   -5.00   14.10
   3   6  -4    0.00   11.00
   3   6  -4    2.20    5.90
  -2  -6   4    2.40   11.60
   2  -6  -4   27.00   15.30
   2  -6  -4   15.30    9.30
   2   6  -4   11.60   12.30
  -2   6   4   12.20   14.30
   2   6  -4   22.10    5.40
  -1  -6   4  289.27   25.20
   1  -6  -4  356.96   23.40
   1  -6  -4  327.67   29.60
   1   6  -4  302.77   11.20
   1   6  -4  341.87   28.20
  -1   6   4  379.86   29.80
   0  -6  -4  762.52   36.40
   0  -6   4  785.42   37.20
   0  -6  -4  773.32   40.10
   0   6  -4  778.52   40.50
   0   6  -4  791.12   20.40
   0   6   4  775.52   41.30
  -1  -6  -4  686.13   35.50
  -1  -6  -4  629.14   35.00
   1  -6   4  746.63   34.10
   1  -6   4  724.03   24.90
  -1   6  -4  693.33   39.20
   1   6   4  645.34   38.20
   2  -6   4  290.37   22.40
   2  -6   4  327.97   17.70
   2   6   4  262.37   27.90
  -2   6  -4  254.27   28.40
   3  -6   4  150.08   16.80
   3  -6   4  119.69   14.10
  -3   6  -4  147.19   22.50
   3   6   4  137.69   19.90
   4  -6   4  185.68   17.40
   4  -6   4  243.28   21.00
   4  -6   4  193.88   26.30
   4   6   4  187.48   22.80
  -4   6  -4  223.38   29.10
   5  -6   4  168.78   25.40
   5  -6   4  213.58   21.90
   5   6   4  214.88   23.70
  -5   6  -4  189.78   27.00
   6  -6   4  536.15   38.00
   6  -6   4  530.75   31.60
  -6   6  -4  563.64   42.40
   6   6   4  486.55   32.70
   7  -6   4   96.39   19.40
   7  -6   4   83.09   21.80
  -7   6  -4   81.09   24.50
   7   6   4   94.49   19.90
   8  -6   4  130.19   23.60
   8  -6   4  143.19   25.80
  -8   6  -4  166.48   31.50
   8   6   4  177.78   25.20
   9  -6   4   60.09   20.70
   9  -6   4   42.00   19.40
   9   6   4   49.80   19.10
  -9   6  -4   25.90   23.50
  10  -6   4  216.98   32.50
  10  -6   4  193.58   31.40
 -10  -6  -4  115.79   31.30
  10   6   4  181.08   28.00
 -10   6  -4  237.68   37.50
 -11  -6  -4  139.49   35.60
  11  -6   4  113.39   28.90
  11  -6   4  100.99   27.20
  11   6   4  106.99   24.30
 -11   6  -4  144.89   35.20
  12  -6   4  148.09   32.40
 -12  -6  -4  165.68   39.20
  12  -6   4   95.09   27.20
 -12   6  -4  153.78   35.20
  13  -6   4  -21.70   25.00
 -13  -6  -4    5.90   32.30
 -13   6  -4   -6.80   28.60
 -14  -6  -4   88.69   37.80
  14  -6   4   68.19   33.00
 -14   6  -4   63.69   33.80
  13  -7  -4   22.90   25.20
 -13  -7   4   49.20   37.10
  13  -7  -4  -33.70   27.20
 -12  -7   4  112.39   40.10
  12  -7  -4  207.58   40.10
  12  -7  -4  180.28   37.30
 -12   7   4   94.89   34.10
  11  -7  -4   44.70   24.20
  11  -7  -4   -7.40   22.40
 -11  -7   4    9.80   29.50
 -11   7   4   -0.10   27.20
  10  -7  -4  -31.60   18.70
 -10  -7   4   16.00   27.00
  10  -7  -4   20.80   22.10
 -10   7   4   18.40   25.90
  -9  -7   4   37.60   26.20
   9  -7  -4   29.60   22.80
   9  -7  -4  -15.90   17.40
  -9   7   4   14.80   23.20
   8  -7  -4  297.87   36.90
  -8  -7   4  237.18   36.90
   8  -7  -4  365.76   37.30
  -8   7   4  303.57   38.80
   7  -7  -4   81.49   21.00
   7  -7  -4   52.79   21.90
  -7  -7   4   30.80   22.00
  -7   7   4   13.60   21.10
   6  -7  -4  243.88   28.80
   6  -7  -4  227.58   32.90
  -6  -7   4  204.88   31.50
  -6   7   4  243.98   33.50
   5  -7  -4   -4.30   13.30
  -5  -7   4  -12.00   16.80
   5  -7  -4   -5.90   14.70
  -5   7   4   11.50   19.00
   5   7  -4   26.60   12.60
   4  -7  -4  626.04   42.40
   4  -7  -4  565.04   34.10
  -4  -7   4  478.45   38.10
  -4   7   4  542.85   40.40
   4   7  -4  622.74   31.30
   4   7  -4  641.64   39.00
  -3  -7   4   56.09   18.70
   3  -7  -4   33.90   10.90
   3  -7  -4   59.59   21.40
   3   7  -4   25.00   16.00
  -3   7   4   57.49   21.40
   2  -7  -4  703.83   33.50
  -2  -7   4  773.32   42.70
   2  -7  -4  699.63   43.30
  -2   7   4  727.33   43.40
   2   7  -4  710.63   40.80
   1  -7  -4   74.09   19.40
  -1  -7   4   74.49   18.60
   1  -7  -4   89.69   16.00
   1   7  -4   70.59   20.60
  -1   7   4   69.49   20.00
   0  -7  -4    4.90   11.70
   0  -7   4    4.70   12.40
   0  -7  -4   32.80   15.60
   0   7  -4    8.10   14.40
   0   7   4    1.90   13.40
  -1  -7  -4   14.90   13.90
   1  -7   4   18.40   13.00
  -1  -7  -4   57.69   18.60
   1   7   4    6.40   15.30
  -1   7  -4   10.80   14.20
  -2  -7  -4  379.56   34.60
   2  -7   4  362.36   26.10
  -2  -7  -4  322.77   31.20
  -2   7  -4  341.77   34.50
   2   7   4  350.26   34.00
  -3  -7  -4   -6.90   13.90
   3  -7   4   -2.40   10.30
  -3  -7  -4   36.60   17.40
   3   7   4   18.90   14.80
  -3   7  -4    7.50   15.00
   4  -7   4  669.53   43.60
   4  -7   4  514.25   30.90
  -4  -7  -4  601.24   42.20
   4   7   4  581.14   34.50
  -4   7  -4  503.85   39.20
  -5  -7  -4    7.70   17.30
   5  -7   4   -1.90   10.90
   5  -7   4   -1.20   17.00
   5   7   4    3.70   13.70
  -5   7  -4   21.10   18.90
  -6  -7  -4    7.00   18.60
   6  -7   4  -11.70   18.00
   6  -7   4  -15.50   12.50
  -6   7  -4   -1.70   18.80
   6   7   4    9.10   15.20
  -7  -7  -4   47.60   21.30
   7  -7   4   12.70   14.70
   7  -7   4   83.89   24.90
   7   7   4    8.50   15.00
  -7   7  -4   14.60   21.60
   8  -7   4  352.56   40.50
   8  -7   4  384.06   35.90
  -8  -7  -4  296.17   38.20
   8   7   4  432.56   33.10
  -8   7  -4  339.47   43.10
   9  -7   4   33.80   22.10
  -9  -7  -4   57.59   28.20
   9  -7   4   41.60   20.40
   9   7   4   55.69   19.80
  -9   7  -4   54.39   28.40
  10  -7   4  181.98   30.70
 -10  -7  -4  168.58   36.60
  10  -7   4  150.08   31.10
 -10   7  -4  105.49   33.80
  11  -7   4   -1.20   20.50
  11  -7   4   -4.10   20.10
 -11  -7  -4   52.89   31.20
 -11   7  -4   23.10   26.70
  12  -7   4   20.80   25.20
 -12  -7  -4  -28.80   29.20
  12  -7   4    3.00   21.80
 -12   7  -4   18.00   31.30
  13  -7   4   -8.60   27.70
 -13  -7  -4    2.90   30.90
 -13   7  -4   28.10   31.40
 -12  -8   4  -40.60   29.00
  12  -8  -4   -4.00   23.80
  12  -8  -4   -2.90   24.50
 -12   8   4    9.60   31.50
  11  -8  -4  210.18   38.40
  11  -8  -4  178.08   35.80
 -11  -8   4  301.27   48.10
 -11   8   4  257.67   41.80
 -10  -8   4   40.90   29.20
  10  -8  -4    7.30   23.20
  10  -8  -4    5.80   21.50
 -10   8   4   67.39   30.50
  -9  -8   4   63.49   28.30
   9  -8  -4   46.90   26.40
   9  -8  -4   31.00   22.60
  -9   8   4   67.69   30.40
   8  -8  -4   20.00   19.90
   8  -8  -4   24.90   21.20
  -8  -8   4   52.09   23.90
  -8   8   4    3.00   25.00
  -7  -8   4   70.49   27.40
   7  -8  -4   49.80   21.10
   7  -8  -4   91.29   27.80
  -7   8   4   81.49   29.80
  -6  -8   4  101.79   27.20
   6  -8  -4  109.39   22.40
   6  -8  -4   74.19   24.50
  -6   8   4  103.49   30.20
   5  -8  -4  507.95   47.00
  -5  -8   4  546.15   46.30
   5  -8  -4  478.25   34.80
  -5   8   4  582.14   48.50
  -4  -8   4  194.68   30.80
   4  -8  -4  187.68   32.40
   4  -8  -4  209.18   24.60
   4   8  -4  183.98   28.90
   4   8  -4  177.98   25.40
  -4   8   4  172.28   32.20
   3  -8  -4   62.59   22.10
  -3  -8   4   94.59   23.70
   3   8  -4  112.59   24.50
  -3   8   4  132.59   26.80
   2  -8  -4   22.40   20.00
   2  -8  -4   -6.20   18.40
  -2  -8   4    4.60   15.10
  -2   8   4    7.80   18.30
   2   8  -4  -18.60   13.50
   1  -8  -4  299.77   28.70
  -1  -8   4  252.67   30.30
   1  -8  -4  329.77   36.00
  -1   8   4  324.57   37.20
   1   8  -4  361.26   37.90
   0  -8   4   81.39   20.10
   0  -8  -4   58.59   21.10
   0  -8  -4   71.49   18.60
   0   8   4   63.59   22.80
   0   8  -4  101.99   23.50
  -1  -8  -4  452.25   38.00
   1  -8   4  492.05   34.50
  -1  -8  -4  474.55   36.10
   1   8   4  482.45   40.00
  -1   8  -4  477.65   44.30
  -2  -8  -4   24.60   19.80
   2  -8   4    2.20   12.50
  -2  -8  -4   -6.70   13.60
  -2   8  -4   17.10   17.00
   2   8   4   13.90   18.70
  -3  -8  -4    0.70   17.30
   3  -8   4  -20.20   18.00
  -3  -8  -4   -4.00   16.40
   3   8   4   -8.50   15.70
  -3   8  -4   15.30   18.50
   4  -8   4   27.10   21.40
  -4  -8  -4   37.30   19.40
  -4  -8  -4   28.50   19.90
  -4   8  -4   26.40   21.70
   4   8   4   60.19   19.20
   5  -8   4  719.33   49.70
  -5  -8  -4  719.03   43.70
  -5  -8  -4  737.43   51.09
   5   8   4  627.54   40.30
  -5   8  -4  705.73   53.49
  -6  -8  -4   45.10   23.20
   6  -8   4   45.60   24.10
  -6  -8  -4   26.40   19.30
   6   8   4   24.70   17.70
  -6   8  -4   24.10   22.10
   7  -8   4  357.66   43.00
  -7  -8  -4  279.07   39.50
  -7   8  -4  330.77   43.50
   7   8   4  342.37   35.30
  -8  -8  -4   10.70   23.60
   8  -8   4    7.10   20.20
  -8   8  -4   11.80   25.40
   9  -8   4   58.69   26.40
  -9  -8  -4   33.90   27.80
  -9   8  -4  -10.50   28.00
  10  -8   4   39.00   23.90
 -10  -8  -4  -36.00   23.50
 -10   8  -4   21.60   29.00
 -11  -8  -4  137.39   35.50
  11  -8   4   60.69   30.30
 -11   8  -4  169.18   41.70
  12  -8   4   -6.00   23.80
 -12  -8  -4   10.00   33.10
 -12   8  -4   49.90   37.90
  10  -9  -4   24.00   26.80
 -10  -9   4  -51.29   24.10
 -10   9   4  -30.50   28.80
  -9  -9   4  179.88   37.90
   9  -9  -4  292.47   45.80
  -9   9   4  219.28   43.60
  -8  -9   4   70.89   28.90
   8  -9  -4   79.29   31.00
  -8   9   4   36.30   29.80
  -7  -9   4  275.87   41.40
   7  -9  -4  264.27   38.50
  -7   9   4  243.38   44.90
  -6  -9   4   83.69   27.80
   6  -9  -4  112.99   30.90
  -6   9   4   63.59   31.70
   5  -9  -4   -6.40   20.80
  -5  -9   4  -43.30   17.20
  -5   9   4  -10.50   23.60
   4  -9  -4  150.78   32.70
  -4  -9   4  128.49   30.00
  -4   9   4  122.79   32.10
   4   9  -4  144.49   28.40
  -3  -9   4  163.18   29.60
   3  -9  -4  117.69   30.00
   3   9  -4  198.48   31.10
  -3   9   4  189.68   33.70
  -2  -9   4  174.78   29.40
   2  -9  -4  148.09   32.90
  -2   9   4  191.78   34.20
   2   9  -4  110.79   27.60
  -1  -9   4  349.57   36.90
   1  -9  -4  300.27   36.70
   1   9  -4  338.97   39.80
  -1   9   4  361.76   43.90
   0  -9  -4  -10.50   14.80
   0  -9   4    4.00   16.50
   0  -9  -4    8.30   20.10
   0   9  -4   12.80   21.60
   0   9   4    4.70   17.60
  -1  -9  -4  125.99   28.00
  -1  -9  -4   83.99   23.20
   1  -9   4   89.39   21.50
   1   9   4  110.39   28.20
  -1   9  -4   86.69   28.00
  -2  -9  -4  102.59   25.40
   2  -9   4  102.79   29.50
  -2  -9  -4  113.29   26.60
  -2   9  -4  124.29   30.60
   2   9   4   80.29   24.90
   3  -9   4  455.85   48.40
  -3  -9  -4  435.06   41.20
  -3  -9  -4  433.86   44.20
  -3   9  -4  455.45   47.40
   3   9   4  447.96   41.30
  -4  -9  -4  360.96   42.10
   4  -9   4  307.27   41.80
  -4  -9  -4  223.08   31.60
   4   9   4  291.47   33.50
  -4   9  -4  267.27   39.70
  -5  -9  -4   43.00   21.60
   5  -9   4   13.40   23.80
  -5  -9  -4   64.59   25.10
   5   9   4    6.80   18.10
  -5   9  -4   20.50   25.40
  -6  -9  -4  -14.50   21.50
   6  -9   4  -17.80   21.00
  -6   9  -4  -32.70   23.50
   6   9   4  -18.40   25.80
   7  -9   4   57.79   28.70
  -7  -9  -4   89.39   30.60
  -7   9  -4   59.79   33.50
  -8  -9  -4   68.09   27.80
   8  -9   4   32.30   26.80
  -8   9  -4  115.69   37.60
  -9  -9  -4  206.28   40.50
   9  -9   4  349.67   48.60
  -9   9  -4  234.78   46.90
  10  -9   4   40.20   27.40
 -10  -9  -4   36.60   28.10
 -10   9  -4   17.90   37.40
  -8 -10   4    4.40   26.50
   8 -10  -4   39.30   28.10
  -8  10   4  -19.80   31.90
   7 -10  -4   34.90   28.60
  -7 -10   4   60.49   29.90
  -7  10   4  -17.20   30.30
   6 -10  -4  279.27   43.80
  -6 -10   4  251.27   40.30
  -6  10   4  367.96   51.29
  -5 -10   4   29.00   25.40
   5 -10  -4   -9.80   25.50
  -5  10   4   14.50   25.00
  -4 -10   4  158.78   34.90
   4 -10  -4  152.68   36.60
  -4  10   4  147.89   33.60
   4  10  -4  137.49   32.60
   3 -10  -4  -13.40   22.30
  -3 -10   4  -30.60   19.20
  -3  10   4  -37.10   21.70
   3  10  -4    5.60   21.30
   2 -10  -4  -63.49   20.70
  -2 -10   4    6.30   20.70
  -2  10   4  -12.50   23.80
   2  10  -4   11.20   22.90
  -1 -10   4    2.80   19.30
   1 -10  -4   -4.00   24.00
  -1  10   4   12.20   19.70
   1  10  -4   -4.80   22.20
   0 -10   4  692.53   60.19
   0 -10  -4  534.05   51.19
   0  10  -4  698.83   53.69
   0  10   4  688.33   54.39
   1 -10   4  -15.70   24.20
  -1 -10  -4   -1.50   22.20
  -1 -10  -4    2.80   18.50
  -1  10  -4   33.60   26.10
   1  10   4   40.30   26.30
   2 -10   4  176.78   39.10
  -2 -10  -4  213.58   34.70
  -2 -10  -4  212.48   35.10
  -2  10  -4  227.28   40.00
  -3 -10  -4    6.00   20.80
  -3 -10  -4  -32.10   18.90
   3 -10   4   29.60   27.50
   3  10   4   -9.80   17.90
  -3  10  -4  -18.10   22.70
  -4 -10  -4   43.20   27.70
  -4 -10  -4   88.29   27.80
   4 -10   4  131.29   34.70
  -4  10  -4  119.49   32.10
   4  10   4  106.89   38.80
  -5 -10  -4   -5.40   23.10
   5 -10   4   -1.90   26.70
  -5 -10  -4   42.60   23.00
  -5  10  -4   -7.10   24.60
   6 -10   4  235.78   42.30
  -6 -10  -4  250.97   40.90
  -6  10  -4  231.98   41.80
   7 -10   4    2.50   27.40
  -7 -10  -4   -4.80   25.40
  -7  10  -4   28.60   33.10
  -8 -10  -4   25.80   28.60
   8 -10   4   67.99   33.70
  -8  10  -4   33.20   33.00
   5 -11  -4   52.79   34.30
  -5 -11   4  -18.20   24.20
  -5  11   4  -37.20   27.30
  -4 -11   4   36.20   26.90
   4 -11  -4   -9.10   28.60
  -4  11   4   98.99   38.00
  -3 -11   4  231.98   39.20
   3 -11  -4  177.78   40.90
   3  11  -4  167.28   38.10
  -3  11   4  129.79   37.40
  -2 -11   4  107.79   32.10
  -2 -11   4  158.18   38.70
   2 -11  -4   77.99   33.60
  -2  11   4  156.08   38.70
   2  11  -4   66.09   30.20
  -1 -11   4  215.08   42.50
   1 -11  -4  264.17   45.40
  -1  11   4  284.37   45.80
   1  11  -4  241.08   42.60
   0 -11   4   -0.10   29.40
   0 -11  -4   25.40   27.90
   0  11  -4  -34.60   21.40
   0  11   4   21.00   26.80
  -1 -11  -4   42.90   28.20
   1 -11   4   57.99   33.30
   1  11   4   22.60   27.10
  -1  11  -4   33.70   26.60
  -2 -11  -4   16.80   27.10
   2 -11   4   35.40   33.60
  -2  11  -4   98.69   31.90
   3 -11   4  162.58   41.60
  -3 -11  -4  162.38   35.60
  -3 -11  -4  126.99   34.10
  -3  11  -4  177.58   41.00
  -4 -11  -4  114.69   33.70
   4 -11   4  147.59   38.80
  -4 -11  -4   72.29   30.00
  -4  11  -4  114.29   36.50
  -5 -11  -4  -15.70   26.30
   5 -11   4   36.60   31.40
  -5  11  -4  -47.60   23.60
  16   0  -5   -5.90   21.60
  16   0  -5   11.10   24.10
  15   0  -5  195.88   36.20
  15   0  -5  158.38   35.00
  14   0  -5  -14.20   20.60
  14   0  -5   -7.10   21.20
  13   0  -5  222.48   33.30
  13   0  -5  264.47   36.70
 -12   0   5    3.90   14.30
  12   0  -5   13.10   17.70
  12   0  -5  -10.00   17.90
  11   0  -5   94.19   18.50
 -11   0   5   67.49   17.70
  11   0  -5  109.69   24.80
  11   0  -5  100.79   22.10
  10   0  -5   29.30   16.20
 -10   0   5   -9.80   11.80
  10   0  -5  -27.30    9.50
 -10   0   5   -2.70    8.40
  10   0  -5   -6.70   12.90
  -9   0   5 1169.78   44.50
   9   0  -5 1127.69   44.90
   9   0  -5 1152.78   49.99
   9   0  -5 1190.88   50.99
  -9   0   5 1065.59   36.40
   8   0  -5    4.10   11.90
  -8   0   5   -7.10    6.40
   8   0  -5   -5.60    9.50
   8   0  -5   14.30   10.70
  -8   0   5   -5.50    9.30
   7   0  -5  531.75   30.10
   7   0  -5  547.75   27.60
   7   0  -5  495.05   29.80
  -7   0   5  499.95   20.30
  -7   0   5  477.45   25.20
  -6   0   5    0.50    5.40
  -6   0   5   -4.20    7.80
   6   0  -5   15.00   10.10
   6   0  -5    1.20    9.20
   6   0  -5   -1.70    8.60
   5   0  -5  526.15   24.50
  -5   0   5  518.35   17.40
   5   0  -5  500.15   25.70
   5   0  -5  501.45   25.70
  -5   0   5  508.15   22.40
   4   0  -5   13.10    9.20
   4   0  -5    3.40    7.70
  -4   0   5    1.60    6.60
  -4   0   5    4.60    4.20
   4   0  -5    2.70    7.30
   3   0  -5   31.90    8.90
   3   0  -5   32.10    8.80
   3   0  -5   36.00    9.30
  -3   0   5   30.10    4.40
   3   0  -5   37.80    4.50
  -3   0   5   33.50    7.40
  -2   0   5   10.10    5.60
   2   0  -5    1.40    5.50
   2   0  -5    1.00    3.00
   2   0  -5    2.50    7.50
   1   0  -5   -3.10    4.80
  -1   0   5    7.50    4.80
   0   0   5   -1.10    3.40
   0   0   5   -3.10    4.90
   0   0  -5    2.90    4.20
   1   0   5 3183.78   75.49
   1   0   5 3136.99   74.09
   2   0   5   -0.50    6.90
   2   0   5   12.20    7.00
   2   0   5   -5.10    6.80
   3   0   5 1583.94   45.20
   3   0   5 1478.35   44.30
  -3   0  -5 1586.34   46.60
  -4   0  -5  -11.20    8.90
   4   0   5    2.00    8.10
   4   0   5    5.10    4.00
   4   0   5  -10.00    8.60
   4   0   5   10.60    8.80
  -5   0  -5  313.47   21.50
   5   0   5  269.97   19.90
   5   0   5  349.87   22.00
   5   0   5  285.17   21.20
   5   0   5  317.87   12.50
   6   0   5   -0.70    4.90
   6   0   5   23.70   11.60
   6   0   5   -6.50    8.70
  -6   0  -5   11.00   10.90
   6   0   5   10.50   10.90
  -7   0  -5 1419.26   50.79
   7   0   5 1422.36   39.40
   7   0   5 1440.96   52.19
   7   0   5 1415.86   52.29
   7   0   5 1442.76   51.89
   8   0   5   -3.00   11.80
   8   0   5    4.80    6.30
   8   0   5   -0.90   10.20
   8   0   5   -8.00   11.30
  -8   0  -5   -0.10   11.40
   9   0   5  255.87   30.10
   9   0   5  234.98   15.40
   9   0   5  257.67   27.80
   9   0   5  275.17   28.20
  -9   0  -5  278.27   26.80
  10   0   5  -17.60   11.80
 -10   0  -5  -10.30   14.10
  10   0   5   16.90   14.50
  10   0   5   17.40   16.00
 -11   0  -5  340.17   32.30
  11   0   5  297.77   34.50
  11   0   5  380.46   38.30
  11   0   5  237.78   33.40
  12   0   5   -1.50   15.40
 -12   0  -5   11.30   17.70
  12   0   5   29.40   20.70
  12   0   5   -5.70   16.20
  13   0   5  450.95   47.60
  13   0   5  360.76   40.70
  13   0   5  522.85   48.10
  14   0   5   24.50   23.40
  14   0   5    2.90   19.00
  15   0   5  -53.99   20.90
  16   0   5   -6.60   27.00
  16  -1  -5   87.99   30.20
  16  -1  -5   74.89   33.00
  16   1  -5  101.29   32.20
  16   1  -5  124.09   34.70
  15  -1  -5   -4.20   24.00
  15  -1  -5  -21.00   23.00
  15   1  -5  -34.70   17.90
  15   1  -5  -17.50   20.80
  14  -1  -5    2.10   20.70
  14  -1  -5   15.00   22.20
  14   1  -5   44.20   25.00
  14   1  -5   19.30   22.50
  13  -1  -5   83.69   24.40
  13  -1  -5  177.08   31.90
 -13  -1   5  163.88   27.10
  13   1  -5  156.88   32.60
  13   1  -5  178.28   29.10
 -12  -1   5  203.78   26.90
  12  -1  -5  166.08   29.30
  12  -1  -5  190.38   31.80
  12  -1  -5  169.48   29.40
  12   1  -5  195.98   30.50
  12   1  -5  188.48   32.00
  11  -1  -5  137.79   21.30
  11  -1  -5  160.78   27.00
 -11  -1   5  218.48   27.10
  11  -1  -5  214.68   29.40
  11   1  -5  129.99   26.80
  11   1  -5  147.69   26.70
 -10  -1   5  298.37   28.70
  10  -1  -5  253.07   28.90
  10  -1  -5  355.76   27.60
  10  -1  -5  378.16   36.70
 -10   1   5  294.97   23.00
  10   1  -5  379.86   36.90
 -10   1   5  344.87   23.90
  10   1  -5  308.07   28.20
  10   1  -5  346.77   33.40
  -9  -1   5   27.20   12.60
   9  -1  -5   27.70   15.80
   9  -1  -5   10.30   12.20
  -9  -1   5   11.00    7.60
   9  -1  -5   13.20   13.60
  -9   1   5    0.90    9.50
   9   1  -5   25.40   15.60
  -9   1   5   28.00   10.60
   9   1  -5   12.90   13.60
   9   1  -5    4.40   10.50
  -8  -1   5  563.34   21.60
   8  -1  -5  593.24   33.80
   8  -1  -5  564.44   30.70
  -8  -1   5  519.35   30.70
   8  -1  -5  590.24   33.50
  -8   1   5  540.05   25.50
   8   1  -5  555.64   33.00
   8   1  -5  608.14   34.20
   8   1  -5  666.73   30.40
  -8   1   5  580.04   26.10
  -7  -1   5   30.20   11.50
  -7  -1   5   44.70    7.30
   7  -1  -5   30.70   11.70
   7  -1  -5   27.80   13.80
   7  -1  -5   47.20   12.80
   7   1  -5   43.00   14.10
   7   1  -5   22.40   10.80
  -7   1   5   26.80    8.70
   7   1  -5   64.39   12.20
  -7   1   5   51.49   10.30
  -6  -1   5  764.62   23.00
   6  -1  -5  789.42   32.30
   6  -1  -5  731.83   32.50
  -6  -1   5  735.33   32.00
   6  -1  -5  781.32   34.30
  -6   1   5  779.12   26.70
   6   1  -5  744.03   28.50
   6   1  -5  754.62   33.60
  -6   1   5  807.22   28.30
   6   1  -5  751.22   32.80
  -5  -1   5   57.79    6.20
   5  -1  -5   41.70   11.60
   5  -1  -5   44.80   12.50
  -5  -1   5   45.70   10.80
   5  -1  -5   40.90   10.70
   5   1  -5   57.49    9.40
  -5   1   5   49.50    8.20
   5   1  -5   47.30   11.80
  -5   1   5   53.49    9.00
   5   1  -5   54.79   12.50
  -4  -1   5   44.90    4.10
  -4  -1   5   23.20    9.40
   4  -1  -5   53.79   10.60
   4  -1  -5   26.00    9.10
   4  -1  -5   60.79   12.10
  -4   1   5   45.90    8.30
  -4   1   5   43.60    7.00
   4   1  -5   33.60    9.80
   4   1  -5   51.59    8.10
   4   1  -5   50.19   10.90
   3  -1  -5  341.77   18.90
  -3  -1   5  344.47   19.20
   3  -1  -5  348.97   17.50
  -3  -1   5  349.17    9.80
   3  -1  -5  358.46   13.00
  -3   1   5  332.67   13.10
   3   1  -5  345.37   17.80
   3   1  -5  325.67   13.00
   3   1  -5  340.57   16.60
  -3   1   5  331.47   15.50
  -2  -1   5   19.40    3.50
  -2  -1   5   11.50    7.30
   2  -1  -5   18.10    6.30
   2  -1  -5   17.50    7.30
   2  -1  -5   19.60    4.80
  -2  -1   5   21.40    4.40
  -2   1   5   16.30    6.40
   2   1  -5   22.20    6.00
   2   1  -5   22.90    4.00
   2   1  -5   16.90    3.30
  -2   1   5   18.60    6.10
   1  -1  -5 1354.76   35.30
   1  -1  -5 1242.88   35.20
  -1  -1   5 1255.47   36.10
   1   1  -5 1242.58   32.20
  -1   1   5 1261.97   34.50
  -1   1   5 1247.58   33.10
   0  -1  -5 1793.92   45.20
   0  -1   5 1807.52   46.60
   0  -1   5 1794.12   42.30
   0   1   5 1792.42   45.60
   0   1  -5 1800.12   45.90
  -1  -1  -5  931.11   24.60
   1  -1   5  922.81   26.30
   1  -1   5  918.51   27.70
   1  -1   5  885.11   24.50
  -1   1  -5  882.91   26.00
  -1   1  -5  898.21   28.60
   1   1   5  889.51   27.60
   2  -1   5   67.89    9.60
  -2  -1  -5   75.29    5.50
   2  -1   5   88.39    9.80
   2  -1   5   46.70    8.60
  -2   1  -5   69.79   10.80
   2   1   5   71.09    9.90
   3  -1   5  323.07   16.70
   3  -1   5  351.76   19.40
   3  -1   5  345.07   17.80
  -3   1  -5  324.67   20.40
   3   1   5  348.77   18.90
   4  -1   5 1246.38   41.10
   4  -1   5 1301.37   42.30
   4  -1   5 1212.88   35.40
   4   1   5 1302.07   42.30
  -4   1  -5 1245.28   42.10
   4   1   5 1290.17   41.00
   4   1   5 1297.57   41.70
   5  -1   5  887.81   35.30
   5  -1   5  883.41   28.40
   5  -1   5  867.41   34.80
   5  -1   5  846.82   34.40
   5   1   5  867.21   35.70
   5   1   5  892.11   34.70
   5   1   5  851.51   34.30
  -5   1  -5  851.61   35.10
   6  -1   5  230.18   21.70
   6  -1   5  260.27   15.60
   6  -1   5  313.87   23.30
   6  -1   5  278.07   23.10
   6   1   5  281.37   25.50
  -6   1  -5  248.68   22.60
   6   1   5  275.27   23.90
   6   1   5  284.27   22.30
   7  -1   5  -10.40    9.50
   7  -1   5   17.60    7.70
  -7  -1  -5    0.60   11.10
   7  -1   5    1.30   10.60
   7  -1   5    2.70   11.50
   7   1   5   16.20   11.90
   7   1   5   38.60   13.50
   7   1   5   12.00   12.30
  -7   1  -5   13.30   12.00
   8  -1   5  100.49   18.60
   8  -1   5   83.59   11.80
  -8  -1  -5   63.19   16.00
   8  -1   5   89.69   18.90
   8  -1   5   65.29   16.90
   8   1   5  102.59   17.60
   8   1   5   62.49   15.10
   8   1   5   64.69   17.00
  -8   1  -5   44.90   14.60
   9  -1   5  258.67   29.40
   9  -1   5  217.28   26.10
  -9  -1  -5  304.97   27.50
   9  -1   5  243.58   17.80
   9  -1   5  228.58   28.40
   9   1   5  258.67   27.90
   9   1   5  257.17   27.50
   9   1   5  209.58   26.80
  -9   1  -5  250.47   27.20
  10  -1   5  492.55   38.50
  10  -1   5  518.65   37.10
  10  -1   5  493.25   37.90
 -10  -1  -5  548.45   35.40
 -10   1  -5  576.04   36.80
  10   1   5  621.24   40.60
  10   1   5  624.14   41.00
  10   1   5  653.83   38.70
  11  -1   5   55.59   20.30
  11  -1   5   85.09   22.80
  11  -1   5   55.09   20.20
 -11  -1  -5   97.79   20.90
  11   1   5   77.99   23.80
  11   1   5   58.19   20.40
  11   1   5   73.29   21.10
 -11   1  -5   43.30   19.80
  12  -1   5   41.20   22.30
 -12  -1  -5   67.09   32.50
  12  -1   5   47.40   23.20
  12  -1   5   33.70   20.70
  12   1   5   36.30   20.90
 -12   1  -5   26.20   20.40
  12   1   5   25.50   18.90
  12   1   5   12.30   17.80
  13  -1   5   25.80   25.00
  13   1   5  -10.60   17.80
  13   1   5   11.30   19.50
  13   1   5    1.90   19.90
  14  -1   5  240.38   40.80
  14   1   5  182.48   33.70
  14   1   5  227.68   36.30
  15  -1   5   66.99   31.40
  15   1   5    4.50   25.50
  15   1   5   11.00   21.00
  16  -1   5  133.69   38.60
  16   1   5  105.69   30.30
  16  -2  -5  -10.70   26.40
  16  -2  -5   11.40   27.40
  16   2  -5   83.29   30.70
  16   2  -5   36.70   29.70
  15  -2  -5   20.40   23.80
  15  -2  -5    1.60   24.20
  15   2  -5   38.80   25.80
  15   2  -5   23.90   25.40
  14  -2  -5  236.18   35.60
 -14  -2   5  300.67   37.90
  14  -2  -5  211.58   35.70
  14   2  -5  276.87   40.00
  14   2  -5  357.26   44.90
  13  -2  -5  -14.90   18.00
 -13  -2   5   36.70   20.80
  13  -2  -5   11.00   19.80
  13   2  -5   30.20   22.20
  13   2  -5   11.10   18.10
  12  -2  -5    8.80   19.80
  12  -2  -5   12.10   16.00
  12  -2  -5   -7.00   18.00
 -12  -2   5  -21.10   15.30
  12   2  -5   -2.20   17.40
  12   2  -5   -3.80   16.00
  12   2  -5   -1.80   13.70
  11  -2  -5   15.60   15.10
 -11  -2   5   16.80   17.50
  11  -2  -5   31.20   19.10
  11  -2  -5   11.40   16.40
  11   2  -5  -12.70   14.40
  11   2  -5    6.60   17.30
  11   2  -5   11.00   13.90
 -11   2   5    6.00   13.10
  10  -2  -5  382.06   35.70
  10  -2  -5  452.75   32.30
 -10  -2   5  454.95   34.80
  10  -2  -5  455.45   35.30
 -10   2   5  417.46   28.80
  10   2  -5  390.96   28.70
  10   2  -5  417.36   34.10
  10   2  -5  466.45   36.00
  -9  -2   5   42.70    8.90
  -9  -2   5   55.89   17.20
   9  -2  -5   83.89   17.40
   9  -2  -5   53.49   17.40
   9  -2  -5   86.39   19.90
   9   2  -5   69.69   19.30
  -9   2   5   51.49   13.90
   9   2  -5   49.99   14.40
   9   2  -5   69.39   16.90
  -9   2   5   52.59   10.10
   8  -2  -5  344.97   26.50
   8  -2  -5  401.86   28.70
   8  -2  -5  420.66   30.60
  -8  -2   5  370.86   17.90
  -8  -2   5  330.57   27.50
  -8   2   5  368.16   17.30
   8   2  -5  354.66   22.80
  -8   2   5  377.86   24.10
   8   2  -5  397.36   28.10
   8   2  -5  350.56   27.40
   7  -2  -5    3.80   10.40
   7  -2  -5   17.50   13.00
   7  -2  -5   16.30   11.30
  -7  -2   5    6.30   11.20
  -7   2   5    9.50    9.90
   7   2  -5   -8.10    9.40
   7   2  -5   23.40   11.80
   7   2  -5    9.60    9.40
  -7   2   5   -6.90    5.40
   6  -2  -5   97.09   15.30
   6  -2  -5  128.79   17.20
  -6  -2   5  104.99   17.20
   6  -2  -5  117.59   17.00
  -6   2   5   97.19    8.50
   6   2  -5  138.19   17.50
  -6   2   5  109.29   14.10
   6   2  -5  142.59   13.80
   6   2  -5  133.29   17.50
  -5  -2   5   50.89   13.10
   5  -2  -5   62.59   14.20
   5  -2  -5   60.89   11.40
   5  -2  -5   51.79   12.20
   5   2  -5   56.69    9.20
  -5   2   5   53.79    5.40
  -5   2   5   62.49   11.90
   5   2  -5   43.00   11.10
   5   2  -5   43.40   10.80
   4  -2  -5 3875.21  100.19
   4  -2  -5 3821.62   96.89
   4  -2  -5 3970.30  100.09
  -4  -2   5 3933.31  101.89
   4   2  -5 3791.52   97.59
   4   2  -5 3917.31   91.59
  -4   2   5 3937.11   97.29
   4   2  -5 3935.61   96.29
  -4   2   5 3829.52   85.49
   3  -2  -5 1157.78   28.30
  -3  -2   5 1098.09   39.80
   3  -2  -5 1198.08   35.50
   3  -2  -5 1201.98   39.00
   3   2  -5 1151.78   32.10
   3   2  -5 1208.08   30.80
   3   2  -5 1130.89   35.70
  -3   2   5 1165.18   37.60
   3   2  -5 1179.88   34.10
  -2  -2   5 2546.55   67.59
   2  -2  -5 2522.45   59.09
   2  -2  -5 2503.45   61.59
   2  -2  -5 2445.06   66.39
   2   2  -5 2421.56   62.79
  -2   2   5 2549.94   66.09
   2   2  -5 2482.65   61.79
   2   2  -5 2535.35   59.79
   2   2  -5 2546.25   57.79
  -1  -2   5   45.40    9.70
   1  -2  -5   51.19   10.20
   1   2  -5   60.39    4.30
   1   2  -5   52.29    8.70
  -1   2   5   57.19   10.10
   0  -2  -5   67.79    9.30
   0  -2   5   84.49   11.10
   0   2  -5   71.39    9.80
   0   2   5   93.99   12.10
  -1  -2  -5  161.48   12.50
   1  -2   5  142.59    8.40
   1  -2   5  144.39   11.90
  -1   2  -5  153.58    8.60
  -1   2  -5  143.09   14.70
   2  -2   5  695.83   22.60
   2  -2   5  694.23   24.20
  -2  -2  -5  687.13   22.20
   2   2   5  682.13   25.60
  -2   2  -5  698.83   28.70
   3  -2   5   13.50    7.80
   3  -2   5    8.80    7.40
  -3  -2  -5    7.50    5.20
  -3   2  -5    1.70   10.00
   3   2   5   17.50    9.50
   4  -2   5   57.29    9.10
   4  -2   5   80.69   12.20
   4   2   5   92.99   12.40
  -4   2  -5   80.89   15.00
   4   2   5   80.49   12.70
   5  -2   5  170.58   18.20
   5  -2   5  249.58   21.20
   5  -2   5  234.78   17.10
  -5   2  -5  206.28   21.50
   5   2   5  221.48   19.70
   5   2   5  222.58   19.80
   6  -2   5  523.45   29.10
   6  -2   5  590.94   25.70
   6  -2   5  534.25   29.80
   6   2   5  515.65   28.20
   6   2   5  490.65   28.20
   6   2   5  505.05   28.00
  -6   2  -5  576.54   31.60
   7  -2   5  192.98   23.40
   7  -2   5  179.58   21.10
   7  -2   5  158.98   19.30
   7  -2   5  138.69   16.00
   7   2   5  170.28   21.70
   7   2   5  170.18   20.60
  -7   2  -5  162.98   21.70
   7   2   5  138.19   19.20
   8  -2   5  643.94   30.00
   8  -2   5  673.83   37.20
   8  -2   5  680.53   37.60
   8   2   5  644.74   36.50
  -8   2  -5  682.93   37.40
   8   2   5  657.63   36.20
   8   2   5  705.83   36.70
  -9  -2  -5    7.30   13.20
   9  -2   5   15.40   14.70
   9  -2   5    8.10   10.20
   9  -2   5   26.20   16.90
   9   2   5    0.10   13.80
   9   2   5    5.80   13.40
   9   2   5   13.00   13.70
  -9   2  -5   26.60   16.10
 -10  -2  -5   38.30   17.00
  10  -2   5  -29.60   14.20
  10  -2   5   20.50   11.70
  10  -2   5  -13.90   12.90
  10   2   5  -16.30   13.70
  10   2   5    3.80   15.20
  10   2   5   -1.50   15.40
 -10   2  -5   11.90   16.10
  11  -2   5    2.80   18.30
 -11  -2  -5   28.30   16.80
  11   2   5   25.00   17.20
  11   2   5    9.40   18.80
 -11   2  -5    7.90   18.20
  11   2   5   35.90   19.40
  12  -2   5  260.47   36.80
 -12   2  -5  257.27   32.10
  12   2   5  276.87   34.00
  12   2   5  233.58   34.60
  12   2   5  193.18   31.90
  13  -2   5  -18.50   20.10
  13   2   5   11.70   22.10
  13   2   5   25.40   23.50
  13   2   5   19.70   21.50
 -13   2  -5   39.50   21.80
  14  -2   5  135.89   33.10
  14   2   5  108.49   30.30
  14   2   5   90.99   28.10
  15  -2   5   -1.70   27.80
  15   2   5  -10.80   22.10
  15   2   5    4.00   24.30
  16  -2   5   46.20   33.00
  16   2   5   20.50   29.10
  16   2   5   58.89   28.90
  16  -3  -5  -20.80   28.40
  16  -3  -5    5.70   27.70
  16   3  -5   36.20   30.50
  16   3  -5   13.10   27.70
  15  -3  -5   39.50   33.00
 -15  -3   5   59.69   28.60
  15  -3  -5  -15.70   23.50
  15   3  -5   46.70   27.30
  15   3  -5   21.50   26.50
 -14  -3   5  -22.30   20.70
  14  -3  -5  -38.70   21.40
  14  -3  -5    2.20   20.10
  14   3  -5   28.10   24.10
  14   3  -5   17.00   21.70
  13  -3  -5  242.98   36.20
 -13  -3   5  309.97   38.50
  13  -3  -5  241.48   35.70
  13   3  -5  237.08   36.20
  13   3  -5  301.37   39.30
  12  -3  -5   23.70   17.60
 -12  -3   5  -12.00   20.40
  12  -3  -5   11.30   21.90
  12  -3  -5    9.70   17.40
  12   3  -5    3.20   16.50
  12   3  -5    1.60   16.30
  12   3  -5   -2.60   17.40
  11  -3  -5  166.18   27.60
  11  -3  -5  231.58   28.90
 -11  -3   5  227.78   32.40
  11  -3  -5  181.78   31.20
  11   3  -5  199.98   28.40
  11   3  -5  204.98   30.10
  11   3  -5  198.28   25.70
 -11   3   5  211.88   25.90
 -10  -3   5   18.30   18.30
  10  -3  -5   -4.60   13.70
  10  -3  -5   -9.20   11.70
  10  -3  -5    0.80   15.20
  10   3  -5   -7.60   14.00
  10   3  -5   -5.60   12.10
  10   3  -5    0.80   14.00
 -10   3   5   -6.40   12.60
   9  -3  -5   -7.70   11.70
  -9  -3   5   -0.60   14.50
   9  -3  -5   -5.40   14.00
   9  -3  -5    8.60   13.40
   9   3  -5    4.90   12.70
   9   3  -5  -18.40   12.30
  -9   3   5    4.20   12.80
   9   3  -5  -10.30    9.80
  -8  -3   5  185.88   25.00
   8  -3  -5  247.78   26.10
   8  -3  -5  265.87   26.90
   8  -3  -5  203.68   26.10
   8   3  -5  202.08   22.90
   8   3  -5  239.68   21.40
   8   3  -5  211.28   24.60
  -8   3   5  198.48   22.40
  -7  -3   5  971.70   45.30
   7  -3  -5  978.50   42.50
   7  -3  -5  924.31   42.60
   7  -3  -5 1038.60   42.00
   7   3  -5  969.90   40.80
  -7   3   5  872.81   39.40
   7   3  -5  947.01   40.20
   7   3  -5  954.90   35.00
   6  -3  -5  375.16   26.20
   6  -3  -5  314.47   23.20
   6  -3  -5  370.46   26.30
  -6  -3   5  384.96   27.00
   6   3  -5  360.86   23.00
   6   3  -5  317.07   22.80
   6   3  -5  335.37   19.10
  -6   3   5  370.86   24.60
   5  -3  -5 1321.47   43.10
  -5  -3   5 1259.67   49.30
   5  -3  -5 1282.27   46.50
   5  -3  -5 1304.57   46.80
   5   3  -5 1278.07   38.20
   5   3  -5 1196.38   42.60
  -5   3   5 1268.47   45.70
   5   3  -5 1299.87   42.50
   4  -3  -5   10.10   10.70
  -4  -3   5  -11.40   10.70
   4  -3  -5   -2.90    6.90
   4   3  -5    1.30    7.20
  -4   3   5   -0.90    9.70
   4   3  -5   12.50    6.80
   4   3  -5    2.10    6.00
   4   3  -5    2.80    7.10
   3  -3  -5  649.43   30.60
   3  -3  -5  712.43   24.90
   3  -3  -5  693.93   20.10
   3   3  -5  688.73   25.70
   3   3  -5  712.13   25.90
  -3   3   5  677.13   30.10
   3   3  -5  688.03   23.60
   3   3  -5  695.33   22.50
   2  -3  -5  311.07   20.00
   2  -3  -5  301.97   13.80
  -2  -3   5  333.07   22.10
   2   3  -5  313.97   15.40
   2   3  -5  318.67   18.00
  -2   3   5  312.17   21.10
   1  -3  -5 1820.12   43.40
  -1  -3   5 1816.12   53.79
   1  -3  -5 1794.72   52.89
  -1  -3   5 1814.42   40.90
   1   3  -5 1776.62   51.59
  -1   3   5 1718.73   53.59
   0  -3   5  230.58    7.40
   0  -3  -5  238.78   17.70
   0  -3   5  267.37   17.70
   0   3   5  210.58   17.20
   0   3  -5  249.97   17.80
   1  -3   5  167.78   14.40
  -1  -3  -5  174.38   15.30
   1  -3   5  140.29    8.50
   1   3   5  150.98   15.90
  -1   3  -5  149.29   15.30
   2  -3   5   -0.20    5.60
  -2  -3  -5   18.40    8.10
   2  -3   5    3.20    6.80
  -2   3  -5   15.20    9.50
   2   3   5   -4.00    8.30
   3  -3   5   18.60    7.90
   3  -3   5   15.80    7.70
   3   3   5   21.20    9.70
  -3   3  -5    8.30   11.10
   4  -3   5  205.48   15.50
   4  -3   5  196.68   16.10
   4   3   5  213.08   18.90
  -4   3  -5  205.18   22.00
   5  -3   5 1301.97   39.20
   5  -3   5 1362.26   46.30
   5  -3   5 1389.96   47.10
   5   3   5 1336.87   45.00
   5   3   5 1359.06   47.00
  -5   3  -5 1405.86   51.49
   6  -3   5   -4.60   10.50
   6  -3   5    5.90   10.40
   6   3   5    3.10   10.70
   6   3   5   23.80   11.20
  -6   3  -5   17.60   14.00
   7  -3   5  118.09   17.60
   7  -3   5   83.39   16.90
   7   3   5  120.79   18.70
  -7   3  -5  127.19   20.30
   7   3   5  142.69   21.00
   8  -3   5  -18.10   12.20
   8  -3   5   24.80   12.60
   8   3   5   -0.90   12.20
  -8   3  -5   32.80   15.80
   8   3   5   16.50   13.70
   9  -3   5  516.05   36.60
   9  -3   5  587.74   32.20
   9   3   5  587.94   35.70
  -9   3  -5  575.84   40.00
   9   3   5  533.45   35.90
  10  -3   5   38.00   15.30
  10  -3   5  -27.70   15.60
  10   3   5   31.90   16.60
 -10   3  -5    5.90   18.40
  10   3   5   33.70   18.20
  11  -3   5  399.26   40.10
 -11  -3  -5  404.26   35.00
  11   3   5  328.97   36.80
  11   3   5  344.07   36.40
 -11   3  -5  317.87   35.60
  12  -3   5    9.00   22.00
  12   3   5   -6.70   16.60
 -12   3  -5   41.00   22.00
  12   3   5  -31.20   17.60
  13  -3   5   50.69   24.50
 -13   3  -5   25.80   22.20
  13   3   5    9.60   20.80
 -14  -3  -5   35.00   29.50
  14  -3   5   39.60   28.70
  14   3   5   -3.90   20.60
  15  -3   5  238.28   42.00
 -15  -3  -5  263.27   43.10
  15   3   5  245.28   39.70
  15  -4  -5  181.08   38.50
 -15  -4   5  233.78   42.60
  15  -4  -5  189.48   40.60
  15   4  -5  194.98   37.60
  15   4  -5  137.89   35.40
 -14  -4   5   76.69   32.70
  14  -4  -5  151.48   38.70
  14  -4  -5   33.10   24.40
  14   4  -5   64.19   26.60
  14   4  -5   87.89   29.10
 -13  -4   5  132.59   34.10
  13  -4  -5  114.19   29.50
  13  -4  -5  120.69   26.70
  13  -4  -5  135.39   31.20
  13   4  -5   91.29   28.20
  13   4  -5   33.70   22.80
  12  -4  -5   19.70   22.00
  12  -4  -5  -13.20   16.70
  12  -4  -5  -15.20   15.30
 -12  -4   5   -0.10   22.80
  12   4  -5  -14.10   17.40
 -12   4   5    5.60   19.70
  12   4  -5    6.00   20.40
  11  -4  -5    6.10   17.20
  11  -4  -5    2.80   15.50
  11  -4  -5   27.00   21.20
 -11  -4   5   12.40   22.80
  11   4  -5    2.10   16.40
 -11   4   5   18.30   18.80
  11   4  -5   -7.10   16.30
  10  -4  -5  226.68   32.00
 -10  -4   5  155.58   28.80
  10  -4  -5  164.78   26.00
  10  -4  -5  135.89   24.20
  10   4  -5  145.59   24.60
  10   4  -5  158.68   26.80
 -10   4   5  160.78   25.30
  10   4  -5  172.98   22.50
   9  -4  -5  439.96   33.60
   9  -4  -5  459.25   33.30
  -9  -4   5  477.55   42.50
   9  -4  -5  423.76   39.40
   9   4  -5  419.06   27.60
   9   4  -5  417.76   32.70
   9   4  -5  414.56   31.90
  -9   4   5  509.45   36.30
   8  -4  -5  276.97   27.00
   8  -4  -5  269.77   29.90
   8  -4  -5  232.68   27.40
  -8  -4   5  305.07   33.20
  -8   4   5  265.37   27.60
   8   4  -5  256.57   22.40
   8   4  -5  243.68   26.40
   8   4  -5  236.88   25.70
  -7  -4   5   22.80   16.20
   7  -4  -5   32.20   14.30
   7  -4  -5   17.00   12.00
   7  -4  -5    4.30   12.90
   7   4  -5   34.40    9.90
   7   4  -5   28.10   12.40
  -7   4   5   32.30   15.30
   7   4  -5   13.20   11.20
  -6  -4   5   11.00   12.60
   6  -4  -5    5.00   11.60
   6  -4  -5   -7.00    8.70
   6  -4  -5    7.10   11.40
   6   4  -5    8.20    9.30
   6   4  -5    5.30    7.80
   6   4  -5   -8.80    8.10
  -6   4   5   -1.10   11.70
   5  -4  -5  441.26   23.30
   5  -4  -5  444.86   27.20
  -5  -4   5  429.26   31.50
   5  -4  -5  419.86   28.00
   5   4  -5  476.45   23.70
   5   4  -5  477.95   21.40
  -5   4   5  412.16   28.40
   5   4  -5  446.26   24.00
   4  -4  -5  211.38    9.80
  -4  -4   5  159.08   20.40
   4  -4  -5  179.68   20.20
   4  -4  -5  197.18    8.90
   4  -4  -5  208.68   15.10
   4   4  -5  204.38   15.60
   4   4  -5  218.08   17.70
  -4   4   5  198.78   21.40
   4   4  -5  184.68   13.90
  -3  -4   5  121.09   17.30
   3  -4  -5  135.79   10.30
   3  -4  -5  150.58   11.90
   3  -4  -5  128.59   17.10
   3   4  -5  142.09   15.40
   3   4  -5  156.68   13.30
   3   4  -5  167.38   12.50
  -3   4   5  156.68   19.10
   2  -4  -5  122.89    9.20
   2  -4  -5  146.09   17.40
  -2  -4   5  105.19   15.80
  -2   4   5  148.29   18.30
   2   4  -5  111.19   14.60
   2   4  -5  145.69   11.80
   1  -4  -5   -1.30    3.00
  -1  -4   5    8.80    3.70
  -1  -4   5   -2.40    9.10
   1  -4  -5   -2.90   10.20
  -1   4   5    7.90   10.50
   1   4  -5   -4.00    8.50
   0  -4  -5  354.06   22.90
   0  -4   5  335.17   21.80
   0   4  -5  264.47   21.50
   0   4   5  308.77   22.20
  -1  -4  -5  720.13   19.50
   1  -4   5  676.53   21.50
  -1  -4  -5  759.92   31.50
   1  -4   5  683.33   29.10
  -1   4  -5  761.72   34.00
   1   4   5  767.22   34.20
  -2  -4  -5  731.03   30.20
   2  -4   5  739.73   29.00
   2  -4   5  753.82   24.80
  -2   4  -5  708.13   34.00
   3  -4   5  722.23   27.60
   3  -4   5  720.63   26.60
  -3   4  -5  657.53   34.10
   3   4   5  745.03   31.90
   4  -4   5  384.26   20.40
   4  -4   5  402.76   21.80
   4   4   5  377.86   24.00
  -4   4  -5  419.16   29.40
   5  -4   5  199.18   15.10
   5  -4   5  180.28   20.10
   5  -4   5  219.48   20.10
   5   4   5  206.48   21.50
  -5   4  -5  161.28   22.70
   6  -4   5  256.47   24.60
   6  -4   5  247.48   14.60
   6  -4   5  244.08   23.90
   6   4   5  209.28   20.40
   6   4   5  253.47   23.90
  -6   4  -5  198.68   24.90
   7  -4   5  531.05   32.50
   7  -4   5  453.05   30.00
  -7   4  -5  460.65   34.70
   7   4   5  515.65   30.70
   7   4   5  498.45   31.30
   8  -4   5   78.59   19.00
   8  -4   5  114.89   19.30
   8   4   5  103.99   18.80
   8   4   5   92.69   19.80
  -8   4  -5   65.39   20.40
   9  -4   5  336.07   31.10
   9  -4   5  372.36   34.40
   9   4   5  391.36   34.90
   9   4   5  350.06   33.90
  -9   4  -5  402.16   39.30
  10  -4   5   -5.60   12.90
  10  -4   5   37.10   19.70
  10   4   5   17.50   15.30
 -10   4  -5    8.60   19.30
  10   4   5   12.60   17.30
  11  -4   5   51.69   18.50
  11  -4   5  102.19   26.20
  11   4   5   31.40   20.40
  11   4   5   50.39   20.30
 -11   4  -5   63.09   26.00
  12  -4   5   88.09   27.20
  12   4   5   56.39   22.40
 -12   4  -5   73.99   26.80
 -13  -4  -5  254.07   40.90
  13  -4   5  251.07   39.30
  13   4   5  246.98   34.80
 -13   4  -5  182.28   34.40
 -14  -4  -5  169.88   40.50
  14  -4   5  156.58   34.00
  14   4   5  228.68   36.20
 -15  -4  -5   25.10   33.20
  15  -4   5  -15.30   27.10
  15  -5  -5    4.20   30.80
  15  -5  -5    4.60   27.60
 -15  -5   5   93.19   36.70
  15   5  -5    4.20   25.60
  14  -5  -5  -41.70   22.40
 -14  -5   5  -34.80   29.70
  14  -5  -5    7.40   27.50
  14   5  -5  -39.60   20.60
 -13  -5   5    5.00   28.10
  13  -5  -5  -36.20   22.20
  13  -5  -5   29.00   24.20
  13  -5  -5  -31.10   18.00
  13   5  -5    8.20   22.60
 -12  -5   5  386.86   47.80
  12  -5  -5  376.76   45.10
  12  -5  -5  342.17   39.30
  12  -5  -5  323.47   39.80
  12   5  -5  347.97   39.40
 -12   5   5  324.47   38.30
 -11  -5   5   48.90   29.20
  11  -5  -5  -22.80   18.10
  11  -5  -5   36.30   20.00
  11  -5  -5    3.30   18.20
 -11   5   5   39.90   22.80
  11   5  -5   39.60   20.30
  10  -5  -5  319.77   35.00
  10  -5  -5  359.16   40.50
 -10  -5   5  356.66   40.00
  10  -5  -5  380.16   35.80
 -10   5   5  355.16   36.70
  10   5  -5  376.06   36.20
   9  -5  -5   35.40   17.80
   9  -5  -5   57.99   22.60
  -9  -5   5   56.69   23.40
   9  -5  -5   72.39   18.60
   9   5  -5   91.29   26.20
  -9   5   5  111.09   24.10
   9   5  -5   42.30   16.60
  -8  -5   5  269.47   33.20
   8  -5  -5  362.16   34.80
   8  -5  -5  328.37   29.50
   8  -5  -5  304.97   32.20
  -8   5   5  398.66   37.00
   8   5  -5  322.87   26.60
   8   5  -5  313.07   25.50
   7  -5  -5   36.00   13.60
  -7  -5   5   18.20   15.30
   7  -5  -5   24.60   16.10
   7  -5  -5   15.80   15.30
   7   5  -5   24.30   11.30
   7   5  -5   21.80   11.40
  -7   5   5   40.70   17.30
  -6  -5   5  475.35   36.30
   6  -5  -5  472.95   26.10
   6  -5  -5  446.86   30.80
   6  -5  -5  498.45   34.30
   6   5  -5  409.46   23.00
  -6   5   5  478.45   34.30
   6   5  -5  430.16   25.70
   5  -5  -5    0.50    8.20
   5  -5  -5   -5.20    9.70
  -5  -5   5    5.20   13.70
   5  -5  -5  -10.50   11.60
   5   5  -5    9.70    8.60
   5   5  -5    6.90    8.60
  -5   5   5   13.70   14.50
   4  -5  -5   82.29   11.10
  -4  -5   5   94.49   18.40
   4  -5  -5   68.09    8.20
   4  -5  -5   89.49   17.20
  -4   5   5   54.39   16.60
   4   5  -5   49.50   10.80
   4   5  -5   73.29   11.30
   4   5  -5   81.09   14.60
   3  -5  -5   -4.20   11.30
   3  -5  -5   17.70    6.80
   3  -5  -5    7.80    6.00
  -3  -5   5   10.80   12.10
  -3   5   5    7.00   12.90
   3   5  -5   16.60   10.60
   3   5  -5    7.80    6.30
  -2  -5   5  570.54   32.40
   2  -5  -5  591.44   25.40
   2  -5  -5  570.64   17.30
   2  -5  -5  508.15   32.30
  -2   5   5  577.84   33.00
   2   5  -5  600.44   31.10
   2   5  -5  536.85   20.40
   1  -5  -5   -3.10   10.70
  -1  -5   5   28.60   11.40
   1   5  -5   -0.20   10.90
   1   5  -5    9.50    4.90
  -1   5   5    3.00   10.40
   0  -5  -5 1800.72   59.59
   0  -5   5 1727.93   57.59
   0   5   5 1807.52   62.29
   0   5  -5 1781.92   60.29
   1  -5   5   30.50   11.50
   1  -5   5   32.30    6.50
  -1  -5  -5   45.60   13.40
   1   5   5   26.50   14.20
  -1   5  -5   31.70   14.30
   2  -5   5  166.78   17.10
  -2  -5  -5  210.48   21.00
   2  -5   5  155.78   12.60
  -2   5  -5  208.08   23.80
   3  -5   5    1.00    7.40
   3  -5   5   -2.60    7.70
   3   5   5   -0.90   10.30
  -3   5  -5   19.10   13.90
   4  -5   5 1043.90   37.10
   4  -5   5 1110.59   38.70
   4   5   5 1135.69   44.40
  -4   5  -5 1155.78   49.70
   5  -5   5    5.00   12.40
   5  -5   5   -9.70    8.40
   5  -5   5    0.20    8.50
  -5   5  -5  -13.30   12.80
   5   5   5    1.30   10.70
   6  -5   5  278.77   25.70
   6  -5   5  287.97   27.70
  -6   5  -5  278.67   31.40
   6   5   5  303.17   28.30
   7  -5   5    2.30   12.90
   7  -5   5   19.70   14.10
   7   5   5   -3.60   11.70
  -7   5  -5    4.10   16.10
   8  -5   5  124.39   22.50
   8  -5   5  116.69   21.80
   8   5   5  154.78   23.60
  -8   5  -5  110.49   24.50
   9  -5   5   11.30   14.70
   9  -5   5   11.10   17.30
   9   5   5   -4.60   13.20
  -9   5  -5  -17.20   18.40
  10  -5   5  497.25   38.30
  10  -5   5  442.76   42.10
 -10   5  -5  524.75   48.20
  10   5   5  521.75   38.70
  11  -5   5   27.70   17.50
  11  -5   5  -28.50   18.10
 -11   5  -5   31.60   23.50
  11   5   5    2.60   15.80
  12  -5   5   23.30   24.60
 -12  -5  -5   63.79   32.80
 -12   5  -5   20.60   27.10
  12   5   5   34.40   20.90
 -13  -5  -5   12.40   30.10
  13  -5   5   45.30   27.00
 -13   5  -5  -41.80   20.80
  13   5   5   24.90   21.50
  14  -5   5   38.00   28.00
 -14  -5  -5   72.59   34.30
 -14   5  -5   55.39   31.20
  14  -6  -5   78.89   35.00
 -14  -6   5  165.18   43.10
  14   6  -5   56.09   30.30
  13  -6  -5   93.69   29.70
 -13  -6   5   66.99   32.90
  13  -6  -5    5.30   24.70
  13  -6  -5   56.59   31.10
  13   6  -5   50.89   26.70
  12  -6  -5   55.19   29.30
 -12  -6   5   14.40   24.20
  12  -6  -5  -54.89   16.40
  12  -6  -5   -6.20   20.00
 -12   6   5   13.50   25.30
  12   6  -5  -25.00   19.00
  11  -6  -5    3.90   18.50
  11  -6  -5    5.60   21.60
  11  -6  -5   -9.90   19.40
 -11  -6   5   32.30   28.40
  11   6  -5   -8.10   17.20
 -11   6   5   28.00   25.10
  10  -6  -5  157.68   30.10
 -10  -6   5  144.99   33.20
  10  -6  -5  240.98   35.30
  10  -6  -5  145.39   26.30
 -10   6   5  202.08   34.20
  10   6  -5  204.08   28.20
  -9  -6   5  196.38   32.40
   9  -6  -5  226.48   32.60
   9  -6  -5  214.18   31.80
   9  -6  -5  170.78   25.00
  -9   6   5  230.38   34.80
   9   6  -5  176.78   24.70
   8  -6  -5  301.27   32.70
  -8  -6   5  343.77   39.80
   8  -6  -5  292.47   28.10
   8  -6  -5  260.97   34.10
  -8   6   5  261.27   35.20
   8   6  -5  264.27   27.10
   7  -6  -5    2.30   16.50
  -7  -6   5   11.60   18.00
   7  -6  -5   -2.70   11.70
   7  -6  -5  -29.90   12.60
   7   6  -5    7.90   12.10
  -7   6   5   -5.70   17.00
   7   6  -5   -1.10   10.40
   6  -6  -5   13.70   15.40
   6  -6  -5   -6.90    9.70
   6  -6  -5   19.30   15.20
  -6  -6   5   37.10   19.00
  -6   6   5   17.70   18.10
   6   6  -5   -4.10    9.10
   6   6  -5   12.70   11.30
   5  -6  -5  401.36   32.40
  -5  -6   5  447.36   35.00
   5  -6  -5  454.85   30.00
   5  -6  -5  429.16   23.40
  -5   6   5  438.06   35.70
   5   6  -5  448.06   24.70
   5   6  -5  412.96   23.30
   5   6  -5  415.56   28.60
   4  -6  -5  563.04   24.60
  -4  -6   5  493.45   36.60
   4  -6  -5  537.25   36.90
   4   6  -5  547.25   26.50
   4   6  -5  569.44   24.40
   4   6  -5  550.84   32.20
  -4   6   5  482.75   36.20
  -3  -6   5  889.31   44.20
   3  -6  -5  803.62   42.60
   3  -6  -5  908.01   33.30
  -3   6   5  869.31   45.80
   3   6  -5  910.11   29.60
   3   6  -5  904.71   41.50
  -2  -6   5    8.40   11.70
   2  -6  -5   28.50   10.10
   2  -6  -5   36.70   17.10
  -2   6   5    1.50   14.20
   2   6  -5   33.10   14.30
   2   6  -5   41.40    7.00
   1  -6  -5  110.09   20.90
   1  -6  -5  120.69   16.40
  -1  -6   5  114.79   18.70
   1   6  -5  115.79   19.00
   1   6  -5  113.79    8.50
  -1   6   5  168.28   23.90
   0  -6   5  149.49   19.30
   0  -6  -5  136.39   19.90
   0   6   5  130.99   22.30
   0   6  -5  171.48   22.80
   1  -6   5  427.16   17.80
   1  -6   5  436.86   27.50
  -1  -6  -5  432.36   30.30
   1   6   5  391.16   29.80
  -1   6  -5  484.55   33.20
  -2  -6  -5  441.16   30.60
   2  -6   5  391.06   25.10
   2  -6   5  461.65   20.30
   2   6   5  445.16   32.50
  -2   6  -5  482.05   34.10
  -3  -6  -5  390.96   29.00
   3  -6   5  435.76   25.20
   3  -6   5  428.26   21.80
  -3   6  -5  422.06   33.40
   3   6   5  395.36   28.20
   4  -6   5  153.18   17.00
   4  -6   5  161.78   17.30
  -4   6  -5  124.59   23.90
   4   6   5  148.59   20.60
   5  -6   5   23.70   12.50
   5  -6   5   31.10   17.50
  -5   6  -5    7.80   15.40
   5   6   5   25.10   13.70
   6  -6   5  151.08   25.70
   6  -6   5  160.08   21.80
  -6   6  -5  168.38   28.70
   6   6   5  182.98   24.00
   7  -6   5  421.86   39.70
   7  -6   5  439.86   31.60
   7   6   5  374.96   30.00
  -7   6  -5  364.06   38.40
   8  -6   5   45.60   19.10
   8  -6   5   23.80   16.70
  -8   6  -5   74.39   24.00
   8   6   5   36.40   17.00
   9  -6   5  115.39   24.80
   9  -6   5  118.49   26.00
  -9   6  -5   90.09   28.80
   9   6   5  104.89   21.80
  10  -6   5   11.20   19.20
  10  -6   5   12.20   16.80
  10   6   5   11.10   17.20
 -10   6  -5   20.10   23.90
  11  -6   5  143.09   29.30
 -11  -6  -5  134.39   33.20
  11  -6   5  138.39   30.70
 -11   6  -5  157.08   35.00
  11   6   5  133.99   26.70
 -12  -6  -5  184.88   39.50
  12  -6   5  189.18   35.40
 -12   6  -5  134.39   35.90
  13  -6   5  160.78   36.60
 -13  -6  -5  122.19   38.90
 -13   6  -5  126.49   35.20
 -14  -6  -5   82.89   40.40
  14  -6   5  105.29   35.10
 -14   6  -5   91.19   37.70
  13  -7  -5   71.39   30.70
 -13  -7   5  185.48   43.50
  13  -7  -5   97.69   35.10
  12  -7  -5   23.20   26.90
 -12  -7   5  -26.00   26.80
  12  -7  -5   22.40   24.40
 -12   7   5   11.80   25.40
  11  -7  -5   89.89   29.50
  11  -7  -5  161.68   34.50
 -11  -7   5   90.59   36.30
 -11   7   5  115.19   33.30
 -10  -7   5   40.40   28.90
  10  -7  -5    4.00   21.00
  10  -7  -5   -1.80   21.20
 -10   7   5   47.50   26.70
  -9  -7   5   60.29   26.70
   9  -7  -5   54.69   24.10
   9  -7  -5    3.10   20.90
  -9   7   5   34.80   24.50
   8  -7  -5    0.90   17.20
   8  -7  -5   18.20   20.80
  -8  -7   5   52.19   24.50
  -8   7   5    4.50   21.90
   7  -7  -5  425.46   34.50
   7  -7  -5  396.26   41.20
  -7  -7   5  430.36   44.20
  -7   7   5  435.26   43.30
   6  -7  -5   40.60   17.50
  -6  -7   5   16.20   20.00
   6  -7  -5   73.09   22.50
  -6   7   5   24.70   21.60
   5  -7  -5  825.72   47.60
   5  -7  -5  817.12   42.50
  -5  -7   5  989.00   53.89
   5   7  -5  877.31   37.60
  -5   7   5  805.92   51.29
   5   7  -5  793.32   43.60
   4  -7  -5   20.70   17.70
  -4  -7   5    4.20   17.20
  -4   7   5   32.30   19.30
   4   7  -5   14.40   15.90
   4   7  -5   25.00   12.30
  -3  -7   5  109.69   22.50
   3  -7  -5  110.29   16.50
   3  -7  -5  102.19   22.50
   3   7  -5  112.59   21.40
  -3   7   5   93.89   21.90
   2  -7  -5   10.00   10.50
   2  -7  -5   20.40   17.50
  -2  -7   5   -0.10   13.20
   2   7  -5   15.50   14.80
  -2   7   5    6.60   16.90
   1  -7  -5  816.92   45.60
   1  -7  -5  841.62   38.70
  -1  -7   5  917.51   45.30
   1   7  -5  843.32   45.90
  -1   7   5  872.71   47.80
   0  -7  -5   30.40   16.50
   0  -7   5   46.70   15.80
   0  -7  -5   19.90   12.90
   0   7   5   36.20   19.00
   0   7  -5   42.00   17.30
   1  -7   5  157.48   21.20
  -1  -7  -5  161.48   24.70
  -1  -7  -5  157.88   23.40
   1   7   5  104.99   21.50
  -1   7  -5  165.48   25.90
  -2  -7  -5    6.50   15.20
  -2  -7  -5   36.10   15.80
   2  -7   5   12.30   11.70
   2   7   5   14.30   15.20
  -2   7  -5   27.40   16.20
  -3  -7  -5  109.79   21.70
  -3  -7  -5   94.99   22.80
   3  -7   5   91.39   16.60
   3   7   5  131.89   21.70
  -3   7  -5   82.69   22.20
  -4  -7  -5   87.09   20.00
   4  -7   5  100.99   24.40
   4   7   5   65.79   18.20
  -4   7  -5   87.39   22.60
   5  -7   5  735.33   45.50
  -5  -7  -5  741.63   39.50
  -5   7  -5  685.43   46.60
   5   7   5  798.72   41.60
   6  -7   5   43.20   18.90
   6  -7   5   75.59   19.20
  -6  -7  -5   25.20   16.50
   6   7   5   64.09   19.90
  -6   7  -5   74.39   25.70
   7  -7   5    4.40   14.50
   7  -7   5   17.50   17.50
  -7  -7  -5   -6.10   17.10
   7   7   5   -4.60   14.60
  -7   7  -5    9.20   20.90
   8  -7   5  -23.60   14.70
   8  -7   5   13.40   19.70
  -8  -7  -5   -5.50   20.60
  -8   7  -5   15.20   23.00
   8   7   5   -9.90   13.70
  -9  -7  -5  304.47   40.30
   9  -7   5  297.47   34.10
   9  -7   5  296.37   38.50
  -9   7  -5  332.37   43.90
   9   7   5  266.97   32.70
 -10  -7  -5   67.59   28.10
  10  -7   5   36.60   22.30
  10  -7   5   32.10   21.50
 -10   7  -5   62.19   28.70
  10   7   5   48.80   22.30
  11  -7   5  113.29   29.20
 -11  -7  -5  124.59   36.60
  11  -7   5  100.69   28.60
 -11   7  -5  115.19   35.50
  12  -7   5   -8.80   20.70
 -12  -7  -5   67.09   35.40
  12  -7   5   34.40   30.40
 -12   7  -5  -62.69   24.50
 -13  -7  -5   33.40   35.60
 -13   7  -5  -17.90   29.80
  12  -8  -5  -16.70   22.80
  12  -8  -5  -23.60   25.60
 -12  -8   5   35.20   33.30
 -12   8   5  -21.30   29.70
 -11  -8   5    8.50   30.20
  11  -8  -5    5.30   25.90
  11  -8  -5    1.20   23.20
 -11   8   5   66.89   32.20
 -10  -8   5  132.39   36.70
  10  -8  -5  215.18   39.50
  10  -8  -5  300.57   40.40
 -10   8   5  198.08   40.20
   9  -8  -5   22.50   22.70
   9  -8  -5   25.60   24.10
  -9  -8   5    5.70   24.10
  -9   8   5   31.10   28.60
   8  -8  -5  347.97   44.60
   8  -8  -5  403.96   41.00
  -8  -8   5  293.97   41.20
  -8   8   5  266.97   41.70
   7  -8  -5   -9.10   18.10
   7  -8  -5  -14.40   16.10
  -7  -8   5  -21.10   20.00
  -7   8   5   -2.10   21.20
   6  -8  -5   -2.40   17.30
   6  -8  -5   -1.00   15.70
  -6  -8   5    7.60   19.70
  -6   8   5   25.90   24.70
   5  -8  -5   33.10   16.70
  -5  -8   5   19.90   18.80
   5  -8  -5   11.10   17.00
  -5   8   5   43.50   24.70
   4  -8  -5  471.85   45.30
   4  -8  -5  500.25   34.60
  -4  -8   5  489.45   45.40
   4   8  -5  440.66   40.40
  -4   8   5  468.05   45.70
  -3  -8   5  125.09   25.50
   3  -8  -5   97.49   24.70
  -3   8   5  123.89   25.00
   3   8  -5  192.48   29.00
   2  -8  -5  216.68   32.10
  -2  -8   5  250.77   31.60
  -2   8   5  159.78   28.40
   2   8  -5  200.78   29.60
  -1  -8   5   63.49   19.70
   1  -8  -5   39.10   19.50
   1  -8  -5   22.80   13.90
   1   8  -5   54.39   21.00
  -1   8   5    4.00   17.90
   0  -8  -5   94.09   23.90
   0  -8  -5  141.69   21.10
   0  -8   5  139.89   23.20
   0   8   5  132.59   26.70
   0   8  -5  128.59   26.10
  -1  -8  -5   15.60   15.40
   1  -8   5   11.30   14.30
  -1  -8  -5   30.40   19.30
   1   8   5   19.50   16.50
  -1   8  -5   30.50   19.40
   2  -8   5  421.36   31.30
  -2  -8  -5  421.96   35.70
  -2  -8  -5  476.75   38.80
   2   8   5  480.15   40.30
  -2   8  -5  450.25   43.80
  -3  -8  -5   16.80   17.70
  -3  -8  -5   30.20   18.20
   3   8   5   19.80   16.70
  -3   8  -5   -4.90   17.20
   4  -8   5   62.79   24.30
  -4  -8  -5   53.09   19.80
  -4  -8  -5   22.40   19.40
  -4   8  -5   32.30   19.80
   4   8   5   68.99   20.70
   5  -8   5   41.40   21.70
  -5  -8  -5   15.00   17.30
  -5  -8  -5   11.50   19.60
   5   8   5  102.99   22.70
  -5   8  -5   29.30   22.00
   6  -8   5  474.05   45.30
  -6  -8  -5  478.05   46.90
  -6  -8  -5  432.96   36.10
  -6   8  -5  474.25   50.19
   6   8   5  476.05   37.90
  -7  -8  -5   33.60   23.60
   7  -8   5   48.40   26.30
   7   8   5   32.00   20.60
  -7   8  -5   19.80   25.60
  -8  -8  -5  468.05   47.90
   8  -8   5  483.95   47.10
  -8   8  -5  546.85   56.19
   8   8   5  459.15   41.20
  -9  -8  -5   12.10   24.50
   9  -8   5  -33.70   18.00
  -9   8  -5    2.80   27.00
  10  -8   5    7.40   20.60
 -10  -8  -5  -24.10   26.00
 -10   8  -5    1.80   27.90
  11  -8   5    1.20   24.70
 -11  -8  -5   -5.00   29.00
 -11   8  -5   31.70   33.10
 -10  -9   5   63.39   32.70
  10  -9  -5  139.39   36.10
 -10   9   5  149.19   39.70
  -9  -9   5   89.49   32.80
   9  -9  -5   12.10   26.90
  -9   9   5    8.90   29.60
  -8  -9   5   83.99   31.40
   8  -9  -5   86.29   32.20
  -8   9   5   87.49   35.00
   7  -9  -5   87.09   31.30
  -7  -9   5   53.49   27.00
  -7   9   5   51.79   28.50
   6  -9  -5  229.58   40.00
  -6  -9   5  194.78   35.70
  -6   9   5  335.37   47.20
  -5  -9   5  163.18   32.30
   5  -9  -5  164.58   32.40
  -5   9   5  145.69   34.00
  -4  -9   5  -20.40   18.40
   4  -9  -5    4.50   20.20
   4   9  -5  -18.70   17.50
  -4   9   5   -8.70   18.20
  -3  -9   5   63.09   25.00
   3  -9  -5   99.19   27.10
   3   9  -5   47.30   23.00
  -3   9   5   87.29   26.60
   2  -9  -5  114.69   29.80
  -2  -9   5   80.09   24.40
  -2   9   5  132.49   31.00
   2   9  -5  120.39   27.90
  -1  -9   5  208.58   30.30
   1  -9  -5  198.18   31.20
  -1   9   5  217.28   33.90
   1   9  -5  215.68   33.60
   0  -9  -5  165.68   29.40
   0  -9   5  170.98   27.80
   0  -9  -5  235.28   30.00
   0   9   5  275.07   37.60
   0   9  -5  197.98   34.80
  -1  -9  -5   69.39   25.50
  -1  -9  -5  156.48   26.90
   1  -9   5  127.49   23.90
   1   9   5  115.79   29.20
  -1   9  -5   71.79   26.60
  -2  -9  -5   84.69   23.00
  -2  -9  -5   55.09   22.60
   2  -9   5   54.29   23.80
  -2   9  -5   26.10   20.30
   3  -9   5   29.60   23.60
  -3  -9  -5   49.00   23.20
  -3  -9  -5   27.00   20.80
  -3   9  -5   66.99   24.40
   3   9   5   10.10   18.10
   4  -9   5  464.65   49.20
  -4  -9  -5  490.85   39.90
  -4  -9  -5  478.25   46.80
   4   9   5  491.95   39.10
  -4   9  -5  386.36   46.10
  -5  -9  -5  131.29   29.50
  -5  -9  -5  127.99   26.60
   5  -9   5  154.18   32.60
  -5   9  -5  163.68   35.70
   5   9   5  143.69   28.00
   6  -9   5  154.78   32.60
  -6  -9  -5  126.09   31.40
   6   9   5  154.18   27.60
  -6   9  -5  152.78   34.70
  -7  -9  -5   -8.10   21.40
   7  -9   5   53.49   27.30
  -7   9  -5   32.40   29.00
   8  -9   5  -11.70   25.50
  -8  -9  -5    2.90   24.90
  -8   9  -5  -10.50   25.60
  -9  -9  -5   97.49   33.80
   9  -9   5   80.99   30.10
  -9   9  -5   84.99   36.70
  10  -9   5  194.68   39.70
 -10  -9  -5  251.87   44.10
 -10   9  -5  294.97   52.69
   8 -10  -5   40.20   30.10
  -8 -10   5  -34.70   21.40
  -8  10   5   48.50   35.60
   7 -10  -5   76.19   30.70
  -7 -10   5   41.10   29.70
  -7  10   5  -32.80   27.20
  -6 -10   5   36.50   27.60
   6 -10  -5   21.90   26.30
  -6  10   5   13.60   27.40
   5 -10  -5  247.58   40.10
  -5 -10   5  258.47   41.40
  -5  10   5  158.78   38.70
  -4 -10   5   15.50   24.20
   4 -10  -5    9.30   24.50
   4  10  -5   36.90   25.10
  -4  10   5  -13.00   25.60
  -3 -10   5  246.38   39.30
   3 -10  -5  340.17   45.70
  -3  10   5  303.27   43.50
   3  10  -5  243.88   37.50
   2 -10  -5   52.59   27.40
  -2 -10   5   11.60   20.80
  -2  10   5   15.00   23.50
   2  10  -5    7.40   23.80
   1 -10  -5   -9.60   23.20
  -1 -10   5  -22.40   18.30
  -1  10   5   27.40   24.30
   1  10  -5    1.50   22.80
   0 -10  -5   46.10   26.30
   0  10  -5   57.79   25.80
   0  10   5   29.70   25.10
   1 -10   5  421.56   50.29
  -1 -10  -5  435.06   47.60
  -1 -10  -5  395.96   40.50
   1  10   5  382.76   45.00
  -1  10  -5  450.65   51.29
  -2 -10  -5   -4.50   20.50
  -2 -10  -5   -1.90   21.50
   2 -10   5   -2.20   26.50
  -2  10  -5    7.70   23.60
  -3 -10  -5  275.47   37.60
  -3 -10  -5  277.17   39.80
   3 -10   5  263.57   43.90
   3  10   5  289.07   36.10
  -3  10  -5  276.07   44.50
   4 -10   5   15.50   25.50
  -4 -10  -5  -41.80   17.50
  -4 -10  -5  -21.90   19.80
   4  10   5  -35.80   15.00
  -4  10  -5   12.00   22.40
  -5 -10  -5  -19.20   22.20
   5 -10   5   -1.80   26.90
  -5  10  -5   24.90   25.90
   6 -10   5   -5.10   25.50
  -6 -10  -5  -18.30   21.50
  -6  10  -5   60.69   30.80
  -7 -10  -5  143.29   36.90
   7 -10   5  203.28   40.90
  -7  10  -5  153.38   41.20
   8 -10   5    1.30   25.00
  -8 -10  -5   15.90   29.20
  -8  10  -5  -22.90   30.00
   5 -11  -5  111.69   38.20
  -5 -11   5   28.50   28.10
  -5  11   5   71.39   37.10
  -4 -11   5   23.40   27.60
   4 -11  -5   48.40   28.30
  -4  11   5    9.90   28.50
  -3 -11   5   88.19   30.30
   3 -11  -5   98.29   36.60
   3  11  -5   -5.10   26.30
  -3  11   5   81.99   29.90
   2 -11  -5   66.89   32.90
  -2 -11   5   88.49   29.20
  -2  11   5   86.29   33.10
   2  11  -5   98.79   31.80
   1 -11  -5   98.69   31.60
  -1 -11   5  119.89   35.60
   1  11  -5  149.19   36.90
  -1  11   5  142.39   36.10
   0 -11   5  342.17   49.80
   0 -11  -5  314.27   44.50
   0  11  -5  318.07   46.30
   0  11   5  355.46   49.40
   1 -11   5  107.69   38.40
  -1 -11  -5  149.69   35.30
  -1  11  -5  132.29   36.00
   2 -11   5   22.90   31.00
  -2 -11  -5  -34.90   23.60
  -2  11  -5    4.90   24.80
  -3 -11  -5  -20.20   21.60
   3 -11   5  -34.30   27.70
  -3 -11  -5  -18.60   23.70
  -3  11  -5   -4.00   25.00
  -4 -11  -5  186.08   38.90
  -4 -11  -5  203.08   38.10
   4 -11   5  129.09   39.90
  -4  11  -5  196.98   43.20
  -5 -11  -5   55.59   32.90
   5 -11   5   92.79   37.20
  -5  11  -5  -29.40   28.80
  16   0  -6   -0.20   22.70
  16   0  -6  -21.60   23.20
  15   0  -6   -2.70   22.60
  15   0  -6   20.20   23.20
  14   0  -6   80.19   27.80
  14   0  -6  166.88   32.90
  13   0  -6  -21.10   18.80
  13   0  -6    8.70   17.50
  12   0  -6  283.97   34.50
 -12   0   6  252.27   31.60
  12   0  -6  268.67   34.00
 -11   0   6    2.50   13.10
  11   0  -6    1.20   15.80
  11   0  -6   -5.40   12.90
  11   0  -6   15.80   15.50
  10   0  -6    4.50   14.50
 -10   0   6  -11.00   11.30
  10   0  -6   11.20   12.40
  10   0  -6   30.70   15.60
  -9   0   6  -19.30    9.40
   9   0  -6   -8.50   10.10
  -9   0   6  -13.10    6.60
   9   0  -6   -1.20   13.30
   9   0  -6    5.00   11.10
   8   0  -6  448.46   30.60
   8   0  -6  493.55   31.10
   8   0  -6  446.66   27.00
  -8   0   6  430.96   19.60
  -8   0   6  436.26   25.70
   7   0  -6   -0.60   10.50
  -7   0   6    6.70    8.80
   7   0  -6  -15.70    8.80
  -7   0   6   -1.60    5.70
   7   0  -6    6.50   10.00
  -6   0   6  156.48   10.70
  -6   0   6  190.68   16.70
   6   0  -6  127.09   16.60
   6   0  -6  185.98   19.10
   6   0  -6  194.98   18.70
   5   0  -6   -0.10    9.00
   5   0  -6   -7.30    8.50
   5   0  -6   -3.00    7.80
  -5   0   6   -7.80    6.70
  -5   0   6   -8.10    4.20
  -4   0   6    9.10    7.40
   4   0  -6   21.80    9.30
   4   0  -6    4.40    7.40
  -4   0   6    5.80    4.10
   4   0  -6   16.00    9.00
  -3   0   6   -5.10    3.20
   3   0  -6  -12.10    7.90
   3   0  -6   -0.50    6.80
   3   0  -6   -0.10    6.70
   3   0  -6   -6.70    3.20
  -3   0   6    2.20    6.40
   2   0  -6 9591.44  220.78
   2   0  -6 9788.42  213.68
  -2   0   6 9999.00  218.78
   1   0  -6    4.60    6.70
  -1   0   6    4.70    6.10
   0   0   6  561.94   17.30
   0   0  -6  577.24   19.40
   0   0   6  580.94   20.60
   1   0   6    2.10    5.80
   1   0   6   -1.60    6.80
   2   0   6 3857.31   93.09
  -3   0  -6    2.10    8.60
   3   0   6   -7.30    7.90
   3   0   6    3.00    8.20
  -4   0  -6 4427.16  110.69
   4   0   6 4343.77   97.79
   4   0   6 4299.67  109.19
   4   0   6 4441.86  109.69
   5   0   6   12.00    9.30
   5   0   6   18.60   10.70
   5   0   6    8.10    4.20
  -5   0  -6   11.50   10.50
   6   0   6  233.08   11.30
   6   0   6  199.98   20.10
  -6   0  -6  251.67   22.60
   6   0   6  312.07   26.60
   6   0   6  220.88   20.60
   7   0   6   28.50   12.90
   7   0   6   -0.60    5.10
   7   0   6   -6.60   11.30
   7   0   6    2.40   12.20
  -7   0  -6    7.90   12.30
   8   0   6  524.55   32.80
  -8   0  -6  420.86   29.00
   8   0   6  485.55   32.80
   8   0   6  458.85   18.60
   8   0   6  471.45   29.80
   9   0   6   -8.50   11.70
   9   0   6  -23.20   11.10
  -9   0  -6  -20.70   12.30
   9   0   6   -1.80    8.00
   9   0   6  -10.90   13.00
  10   0   6  244.98   30.50
  10   0   6  195.78   26.50
  10   0   6  251.87   31.60
 -10   0  -6  262.37   28.40
  11   0   6   -1.40   15.10
 -11   0  -6  -14.70   15.00
  11   0   6   22.40   17.80
  11   0   6    3.30   17.20
  12   0   6  289.57   36.00
  12   0   6  285.57   34.60
  12   0   6  297.07   35.20
 -12   0  -6  274.97   32.00
  13   0   6   -5.10   19.70
  13   0   6    9.00   19.40
  14   0   6  161.08   36.70
  14   0   6  200.08   36.00
  15   0   6  -25.40   20.10
  16   0   6   14.90   27.60
  16  -1  -6   85.09   33.00
  16  -1  -6   95.89   30.00
  16   1  -6   64.69   27.70
  16   1  -6   15.90   27.70
  15  -1  -6  189.88   37.40
  15  -1  -6  134.99   32.50
  15   1  -6  161.78   35.60
  15   1  -6   75.69   28.40
  14  -1  -6   67.09   27.80
  14  -1  -6   84.29   28.90
  14   1  -6   79.29   26.70
  14   1  -6   36.70   23.10
  13  -1  -6   24.00   22.30
 -13  -1   6    6.30   17.30
  13  -1  -6   -7.70   16.80
  13   1  -6   12.40   17.90
  13   1  -6   -4.30   19.20
  12  -1  -6   52.19   22.00
 -12  -1   6   51.29   19.20
  12  -1  -6   82.09   25.10
  12  -1  -6   70.09   18.70
  12   1  -6   64.59   21.00
  12   1  -6   66.59   21.90
  11  -1  -6  197.08   28.80
 -11  -1   6  168.08   25.20
  11  -1  -6  201.58   25.60
  11  -1  -6  234.98   32.00
  11   1  -6  233.48   31.20
  11   1  -6  236.28   29.20
  10  -1  -6  400.16   36.90
 -10  -1   6  423.56   31.10
  10  -1  -6  401.96   33.30
  10  -1  -6  406.16   29.90
 -10   1   6  379.76   24.80
  10   1  -6  527.65   36.80
  10   1  -6  444.46   34.60
 -10   1   6  400.16   26.00
  -9  -1   6  236.88   14.30
   9  -1  -6  257.57   27.70
  -9  -1   6  226.58   23.70
   9  -1  -6  228.88   26.50
   9  -1  -6  298.47   24.20
  -9   1   6  242.88   19.70
   9   1  -6  282.67   24.70
   9   1  -6  233.98   26.30
   9   1  -6  307.47   30.60
  -9   1   6  247.28   19.70
   8  -1  -6  273.97   26.90
   8  -1  -6  238.18   23.40
   8  -1  -6  244.48   25.60
  -8  -1   6  241.68   13.20
  -8  -1   6  246.18   23.70
   8   1  -6  276.77   22.90
  -8   1   6  245.38   18.10
   8   1  -6  242.98   25.70
  -8   1   6  257.17   18.60
   8   1  -6  198.38   22.70
  -7  -1   6  357.26   14.30
  -7  -1   6  361.06   23.90
   7  -1  -6  302.87   25.00
   7  -1  -6  387.96   24.30
   7  -1  -6  342.27   24.20
   7   1  -6  333.57   23.70
   7   1  -6  354.86   25.50
  -7   1   6  360.86   19.60
   7   1  -6  370.06   21.40
  -7   1   6  340.77   19.40
   6  -1  -6  146.79   17.10
  -6  -1   6  151.38    8.70
  -6  -1   6  150.78   16.40
   6  -1  -6  171.98   19.10
   6  -1  -6  166.48   18.20
   6   1  -6  166.28   15.30
   6   1  -6  145.19   17.80
  -6   1   6  173.18   14.00
  -6   1   6  169.08   13.50
   6   1  -6  157.18   18.50
   5  -1  -6  731.53   30.70
   5  -1  -6  699.63   29.80
   5  -1  -6  660.53   29.70
  -5  -1   6  708.73   29.60
  -5  -1   6  661.13   17.70
   5   1  -6  705.83   29.50
  -5   1   6  682.93   24.30
   5   1  -6  673.83   29.20
   5   1  -6  652.53   24.20
  -5   1   6  694.33   23.70
   4  -1  -6  252.87   17.50
  -4  -1   6  281.27   18.70
   4  -1  -6  289.97   18.50
   4  -1  -6  259.17   18.30
   4   1  -6  262.97   13.10
  -4   1   6  254.97   13.20
  -4   1   6  281.97   14.80
   4   1  -6  245.98   17.60
   4   1  -6  264.27   17.00
   3  -1  -6  864.11   29.50
  -3  -1   6  849.72   30.30
  -3  -1   6  882.81   20.40
   3  -1  -6  881.21   31.20
  -3   1   6  854.91   26.70
   3   1  -6  900.41   30.40
   3   1  -6  880.11   28.70
  -3   1   6  868.61   25.30
  -2  -1   6 2266.07   60.59
  -2  -1   6 2349.86   53.99
   2  -1  -6 2284.77   60.09
  -2  -1   6 2214.58   51.19
   2   1  -6 2303.67   56.39
  -2   1   6 2280.77   57.09
  -2   1   6 2371.36   56.09
   2   1  -6 2309.67   52.99
   1  -1  -6   30.60    7.60
  -1  -1   6   23.10    8.50
   1   1  -6   31.30    6.20
  -1   1   6   33.90    7.70
   0  -1  -6 1387.76   37.30
   0  -1   6 1338.17   33.60
   0  -1   6 1388.26   38.80
   0   1   6 1381.26   38.10
   0   1  -6 1372.86   37.60
  -1  -1  -6 4288.57   96.19
   1  -1   6 4132.39   99.29
   1  -1   6 4258.67   97.59
   1   1   6 4064.09   98.79
  -1   1  -6 4270.57  101.09
   2  -1   6 2176.48   54.79
   2  -1   6 2108.59   55.99
  -2  -1  -6 2140.89   49.90
   2  -1   6 2179.68   55.89
   2   1   6 2117.69   56.39
  -2   1  -6 2130.09   58.49
   3  -1   6   -3.60    7.20
   3  -1   6    6.70    8.60
   3  -1   6   -5.90    6.70
   3   1   6    8.10    9.10
  -3   1  -6    8.00    9.70
   4  -1   6   23.80   10.00
   4  -1   6   25.80    8.50
   4  -1   6   18.70    9.50
  -4   1  -6   33.00   11.40
   4   1   6   22.20   10.30
   5  -1   6  465.05   24.40
   5  -1   6  478.25   26.40
   5  -1   6  469.35   19.30
  -5   1  -6  480.55   27.00
   5   1   6  434.46   24.50
   5   1   6  426.56   25.10
   5   1   6  453.95   25.00
   6  -1   6  221.38   14.60
   6  -1   6  231.88   23.00
   6  -1   6  268.77   23.50
   6   1   6  262.17   25.10
  -6   1  -6  225.28   22.60
   6   1   6  223.18   20.80
   6   1   6  264.37   23.80
   7  -1   6  631.14   24.70
   7  -1   6  707.13   35.80
   7  -1   6  608.84   33.70
   7  -1   6  669.63   34.60
  -7  -1  -6  620.04   33.10
   7   1   6  662.13   33.80
   7   1   6  608.54   32.30
  -7   1  -6  686.03   35.10
   7   1   6  596.54   33.10
   8  -1   6   75.49   10.90
   8  -1   6   60.69   17.00
   8  -1   6   78.89   17.50
   8  -1   6   57.29   16.70
  -8  -1  -6  101.79   18.20
   8   1   6   57.49   17.50
  -8   1  -6   65.99   17.10
   8   1   6   51.49   16.20
   8   1   6   61.69   17.70
   9  -1   6   44.50   17.60
  -9  -1  -6   21.50   14.20
   9  -1   6   37.90   17.20
   9  -1   6   29.20   15.80
   9  -1   6   30.50    9.40
   9   1   6   22.00   15.40
   9   1   6   56.09   16.80
   9   1   6   43.10   16.40
  -9   1  -6   35.90   16.20
  10  -1   6   54.69   18.10
 -10  -1  -6   65.09   19.70
  10  -1   6   69.09   20.30
  10  -1   6   60.29   20.40
  10   1   6   69.39   22.20
  10   1   6   81.09   19.50
 -10   1  -6   82.69   21.40
  10   1   6  115.29   21.70
  11  -1   6  446.76   40.70
 -11  -1  -6  395.16   35.10
  11  -1   6  501.95   40.80
  11   1   6  438.46   42.00
 -11   1  -6  439.86   38.60
  11   1   6  360.46   40.40
  11   1   6  410.06   39.20
 -12  -1  -6  160.88   26.50
  12  -1   6  169.88   29.80
  12  -1   6  110.49   27.60
  12   1   6  130.19   26.40
 -12   1  -6  135.09   26.10
  12   1   6  150.28   28.60
  12   1   6  102.09   27.10
  13  -1   6   62.59   26.60
  13   1   6   60.49   24.00
  13   1   6   57.59   25.20
 -13   1  -6   57.09   26.90
  14  -1   6   23.80   25.70
  14   1   6   27.00   22.40
  14   1   6    3.50   22.00
  15  -1   6   55.29   27.00
  15   1   6   54.59   29.30
  15   1   6   38.90   23.40
  16  -1   6   37.50   31.30
  16   1   6   52.69   28.10
  16   1   6   34.00   28.40
  16  -2  -6  -13.90   25.20
  16  -2  -6  -17.20   27.90
  16   2  -6   -8.00   24.30
  16   2  -6    8.60   24.40
  15  -2  -6   24.80   28.40
  15  -2  -6   21.40   27.10
  15   2  -6    4.80   24.90
  15   2  -6   28.80   28.00
  14  -2  -6   14.80   23.80
 -14  -2   6  -26.90   19.20
  14  -2  -6   17.80   24.90
  14   2  -6    4.40   20.30
  14   2  -6   17.60   19.50
 -13  -2   6  392.46   39.30
  13  -2  -6  428.66   42.70
  13  -2  -6  435.06   47.80
  13   2  -6  474.55   47.90
  13   2  -6  426.56   44.80
 -12  -2   6   44.60   19.80
  12  -2  -6   27.30   20.10
  12  -2  -6   23.50   16.80
  12  -2  -6   55.59   21.50
  12   2  -6   69.99   22.10
  12   2  -6   43.10   20.60
  11  -2  -6   29.80   15.80
  11  -2  -6   -1.70   14.20
 -11  -2   6    7.80   16.80
  11  -2  -6   39.70   17.50
  11   2  -6   15.80   13.40
 -11   2   6   21.80   21.60
  11   2  -6   38.40   18.10
  11   2  -6   59.59   21.50
  10  -2  -6   11.00   13.30
  10  -2  -6    3.10   14.20
  10  -2  -6    3.40   14.60
 -10  -2   6    5.60   15.20
  10   2  -6   12.50   14.80
  10   2  -6   -4.70   11.40
 -10   2   6    4.30   12.10
  10   2  -6   20.00   16.20
  -9  -2   6  384.36   30.70
   9  -2  -6  381.86   30.10
   9  -2  -6  349.37   28.20
   9  -2  -6  302.57   29.40
  -9   2   6  306.07   23.80
   9   2  -6  302.47   29.70
  -9   2   6  341.27   19.10
   9   2  -6  343.47   32.10
   9   2  -6  334.97   23.90
   8  -2  -6  119.89   19.80
   8  -2  -6   74.19   16.00
  -8  -2   6   92.59    9.70
   8  -2  -6   73.09   18.70
  -8  -2   6   75.49   17.30
   8   2  -6   92.09   18.20
   8   2  -6   86.19   14.10
  -8   2   6  103.79   10.70
  -8   2   6   76.29   14.20
   8   2  -6   75.69   17.00
   7  -2  -6  985.00   42.10
  -7  -2   6  915.21   41.70
   7  -2  -6 1012.80   41.10
   7  -2  -6 1034.20   41.80
  -7  -2   6  972.20   28.90
   7   2  -6  973.00   40.80
  -7   2   6  952.80   28.90
   7   2  -6 1007.90   35.00
  -7   2   6  983.00   37.00
   7   2  -6  887.51   39.40
   6  -2  -6   70.89   14.30
   6  -2  -6   33.10   12.40
   6  -2  -6   56.99   14.90
  -6  -2   6   36.20   13.20
   6   2  -6   45.90    9.20
   6   2  -6   61.49   13.10
  -6   2   6   46.10    6.30
  -6   2   6   56.59   12.00
   6   2  -6   65.39   14.30
   5  -2  -6  179.28   20.20
   5  -2  -6  154.98   16.10
  -5  -2   6  183.08   19.10
   5  -2  -6  147.19   16.00
  -5   2   6  130.09    8.50
   5   2  -6  125.89   14.90
   5   2  -6  148.89   16.30
   5   2  -6  144.19   12.40
  -5   2   6  140.09   15.00
   4  -2  -6  426.86   24.20
   4  -2  -6  477.15   22.40
  -4  -2   6  458.25   25.90
   4  -2  -6  439.86   13.30
  -4   2   6  457.75   22.60
   4   2  -6  454.75   16.60
   4   2  -6  427.26   22.00
  -4   2   6  432.76   13.90
   4   2  -6  422.36   20.70
   3  -2  -6 1370.56   43.80
   3  -2  -6 1343.87   39.80
   3  -2  -6 1332.17   33.70
  -3  -2   6 1383.76   45.20
   3   2  -6 1418.36   41.40
  -3   2   6 1331.57   41.30
  -3   2   6 1352.66   33.70
   3   2  -6 1358.36   38.30
   3   2  -6 1327.57   36.00
   3   2  -6 1393.06   34.10
  -2  -2   6  449.56   23.20
   2  -2  -6  410.16   20.90
   2  -2  -6  427.16   17.30
  -2   2   6  409.96   20.50
   2   2  -6  450.35   12.70
   2   2  -6  416.06   17.10
   2   2  -6  420.76   15.20
  -1  -2   6 1964.30   54.59
   1  -2  -6 1963.50   53.69
   1   2  -6 2006.90   51.59
   1   2  -6 1948.41   44.20
  -1   2   6 1878.71   53.39
   0  -2   6  147.59   13.70
   0  -2  -6  140.99   12.70
   0   2  -6  157.98   14.10
  -1  -2  -6    0.60    6.30
   1  -2   6    4.20    7.40
   1  -2   6    9.70    4.40
  -1   2  -6   12.80    9.10
  -1   2  -6    6.60    4.60
   2  -2   6  249.08   15.70
   2  -2   6  242.48   13.20
  -2  -2  -6  215.58   12.70
   2   2   6  237.68   15.70
  -2   2  -6  225.18   18.80
  -3  -2  -6  718.43   21.70
   3  -2   6  726.83   26.30
   3  -2   6  745.53   29.00
   3  -2   6  736.73   26.20
  -3   2  -6  692.93   30.50
   3   2   6  703.23   28.00
  -4  -2  -6   50.89    6.00
   4  -2   6   47.10   11.30
   4  -2   6   62.39    9.90
   4  -2   6   67.79   12.00
  -4   2  -6   51.49   13.50
   4   2   6   47.50   11.70
  -5  -2  -6   89.59    6.40
   5  -2   6   77.89   14.00
   5  -2   6   85.89   14.50
   5  -2   6   90.99   11.40
   5  -2   6   86.69   12.30
   5   2   6   69.59   13.90
  -5   2  -6   86.09   15.50
   6  -2   6   76.89   15.80
   6  -2   6   99.49   13.80
   6  -2   6  103.49   18.10
   6   2   6  125.49   18.00
  -6   2  -6  112.79   19.00
   6   2   6  109.79   16.50
   7  -2   6 1191.48   42.00
   7  -2   6 1288.67   49.60
   7  -2   6 1295.27   50.49
   7   2   6 1297.57   49.10
  -7   2  -6 1273.87   50.39
   7   2   6 1230.68   49.80
   7   2   6 1283.67   49.10
   8  -2   6   65.89   16.70
   8  -2   6  114.69   20.40
   8  -2   6   98.39   15.00
   8   2   6  113.79   19.00
   8   2   6  104.19   19.30
  -8   2  -6   83.19   19.30
   8   2   6  109.29   20.80
  -9  -2  -6  847.22   42.60
   9  -2   6  885.61   36.40
   9  -2   6  899.41   46.00
  -9   2  -6  935.11   46.20
   9   2   6  873.01   45.30
   9   2   6  872.11   46.40
   9   2   6  889.81   43.90
 -10  -2  -6  106.29   21.90
  10  -2   6   61.09   20.00
  10  -2   6   74.79   15.20
 -10   2  -6   73.49   21.50
  10   2   6   95.69   21.40
  10   2   6   71.39   20.90
  10   2   6  103.09   22.00
 -11  -2  -6   90.19   21.60
  11  -2   6   90.99   24.70
  11   2   6   76.79   22.30
 -11   2  -6   53.79   20.80
  11   2   6   58.59   22.20
  11   2   6   86.99   22.90
  12  -2   6   19.80   21.20
  12   2   6   14.70   20.20
  12   2   6   13.20   19.00
 -12   2  -6    7.60   19.50
  12   2   6   18.60   21.50
  13  -2   6   93.89   29.10
 -13   2  -6   89.59   25.50
  13   2   6   89.69   25.50
  13   2   6   42.40   24.20
  14  -2   6   -3.40   23.70
  14   2   6   38.50   23.80
  14   2   6   19.80   25.90
  15  -2   6  202.08   37.60
  15   2   6  144.19   32.90
  15   2   6  188.78   38.00
  16  -2   6    3.30   30.70
  16   2   6  -30.50   20.10
  16  -3  -6  174.18   42.60
  16  -3  -6  236.38   44.50
  16   3  -6  225.28   44.10
  16   3  -6  148.49   36.70
  15  -3  -6   -3.40   25.00
  15  -3  -6   11.50   26.70
 -15  -3   6    9.00   25.00
  15   3  -6   15.20   24.70
  15   3  -6   -9.50   21.30
  14  -3  -6  120.39   30.50
  14  -3  -6   90.09   30.30
 -14  -3   6  134.79   32.10
  14   3  -6  123.99   29.70
  14   3  -6  121.89   31.00
  13  -3  -6    0.40   23.50
  13  -3  -6   49.10   31.90
 -13  -3   6   38.80   23.00
  13  -3  -6   -2.60   19.40
  13   3  -6  -19.70   19.50
  13   3  -6    3.10   19.10
 -12  -3   6  134.89   29.30
  12  -3  -6  165.68   28.20
  12  -3  -6  160.18   32.80
  12  -3  -6  152.78   27.70
  12   3  -6  152.58   29.70
  12   3  -6  196.28   30.30
  12   3  -6  111.79   28.70
  11  -3  -6   27.70   18.10
  11  -3  -6   56.09   22.20
 -11  -3   6   64.49   23.30
  11  -3  -6   59.59   20.60
 -11   3   6   37.10   16.90
  11   3  -6   65.09   17.70
  11   3  -6   57.39   21.40
  11   3  -6   62.59   20.40
  10  -3  -6  233.58   30.00
  10  -3  -6  284.47   30.40
 -10  -3   6  370.16   36.90
  10  -3  -6  350.16   34.30
  10   3  -6  276.07   31.00
 -10   3   6  357.26   30.40
  10   3  -6  335.57   28.20
  10   3  -6  290.17   32.30
  -9  -3   6   -7.50   15.00
   9  -3  -6    0.60   12.80
   9  -3  -6   -4.00   11.70
   9  -3  -6   13.70   12.90
   9   3  -6   -2.90   10.10
  -9   3   6   -1.30   12.60
   9   3  -6    1.20   13.00
   9   3  -6  -10.70   12.50
  -8  -3   6  163.78   24.50
   8  -3  -6  144.69   22.40
   8  -3  -6  136.99   20.00
   8  -3  -6  155.58   21.80
   8   3  -6  157.08   22.10
   8   3  -6  130.49   20.10
   8   3  -6  130.49   16.70
  -8   3   6  160.28   20.30
   7  -3  -6  157.88   19.60
   7  -3  -6  153.88   21.50
   7  -3  -6  108.79   20.10
  -7  -3   6  148.29   23.20
   7   3  -6  157.98   16.10
   7   3  -6  157.78   20.10
  -7   3   6  196.78   21.30
   7   3  -6  121.99   17.50
   6  -3  -6  784.62   37.10
   6  -3  -6  813.62   34.90
  -6  -3   6  760.42   39.10
   6  -3  -6  762.42   36.00
   6   3  -6  761.52   28.40
   6   3  -6  737.33   34.20
   6   3  -6  790.32   33.30
  -6   3   6  778.82   34.90
   5  -3  -6  147.39   17.50
   5  -3  -6  185.58   17.60
   5  -3  -6  193.98   21.10
  -5  -3   6  186.58   22.30
   5   3  -6  181.38   17.90
  -5   3   6  161.68   18.40
   5   3  -6  171.78   13.00
   5   3  -6  218.28   18.40
   4  -3  -6 1917.41   53.39
   4  -3  -6 1883.21   59.19
  -4  -3   6 1862.21   60.59
   4  -3  -6 1858.91   41.60
   4   3  -6 1836.72   50.79
  -4   3   6 1849.71   57.09
   4   3  -6 1802.22   51.49
   4   3  -6 1812.82   53.79
   4   3  -6 1856.71   48.00
   3  -3  -6  875.01   29.20
  -3  -3   6  864.31   36.10
   3  -3  -6  870.71   35.80
   3   3  -6  877.21   27.40
   3   3  -6  867.71   30.10
  -3   3   6  871.91   35.00
   3   3  -6  869.71   25.60
   3   3  -6  916.21   30.90
   2  -3  -6   81.39   13.90
  -2  -3   6   25.60   10.30
   2  -3  -6   62.19    7.70
  -2   3   6   59.49   12.40
   2   3  -6   44.70    9.80
   1  -3  -6   65.29   12.40
  -1  -3   6   51.19   11.90
  -1   3   6   49.30   11.30
   1   3  -6   51.39   10.40
   0  -3  -6  725.83   29.00
   0  -3   6  750.82   29.50
   0   3   6  723.13   30.10
   0   3  -6  751.82   30.10
   1  -3   6  159.48    8.70
   1  -3   6  185.18   15.70
  -1  -3  -6  197.88   16.00
  -1   3  -6  181.18   18.40
   2  -3   6  371.56   19.20
  -2  -3  -6  386.46   19.00
   2  -3   6  348.97   15.60
  -2   3  -6  370.66   24.10
   2   3   6  369.16   21.30
   3  -3   6  392.96   20.00
  -3  -3  -6  377.26   18.50
   3  -3   6  372.96   18.60
   3   3   6  380.76   22.30
  -3   3  -6  349.27   23.80
  -4  -3  -6   74.09    9.40
   4  -3   6   71.79   12.30
   4  -3   6   64.19   10.80
  -4   3  -6   39.30   12.80
   4   3   6   67.59   13.60
   5  -3   6   90.49   14.10
   5  -3   6   73.09   13.80
   5  -3   6   86.59   11.70
   5   3   6  101.89   15.70
  -5   3  -6   95.39   17.60
   6  -3   6 1911.91   59.29
   6  -3   6 1865.51   52.39
   6  -3   6 1912.81   61.19
  -6   3  -6 1913.11   65.69
   6   3   6 1891.21   61.69
   7  -3   6   15.90   11.00
   7  -3   6   22.10   12.90
   7   3   6   16.90   11.80
   7   3   6    6.60   11.50
  -7   3  -6    8.50   13.80
   8  -3   6   34.20   13.50
   8  -3   6   27.10   15.10
   8   3   6   20.50   14.70
   8   3   6   32.50   14.20
  -8   3  -6   28.40   17.20
   9  -3   6   50.29   16.70
   9  -3   6   13.20   12.80
  -9   3  -6   15.10   17.00
   9   3   6   42.80   17.70
   9   3   6   32.00   16.20
  10  -3   6  483.55   39.00
  10  -3   6  453.85   31.10
  10   3   6  466.95   37.10
  10   3   6  486.95   35.60
 -10   3  -6  484.95   40.40
 -11  -3  -6  129.59   23.40
  11  -3   6  106.09   26.20
  11   3   6  110.39   26.20
  11   3   6   79.29   21.90
 -11   3  -6   58.29   22.60
  12  -3   6  364.16   42.60
  12   3   6  318.17   38.00
 -12   3  -6  312.57   37.30
  13  -3   6   24.70   24.50
  13   3   6   21.70   19.70
 -13   3  -6   -6.40   20.40
  14  -3   6   10.50   27.10
  14   3   6   -3.30   20.50
  15  -3   6   13.20   28.60
 -15  -3  -6   17.30   32.00
  15   3   6   -0.30   21.40
  15  -4  -6    6.70   29.00
 -15  -4   6   66.79   33.90
  15  -4  -6  -14.60   24.60
  15   4  -6   12.20   27.10
  15   4  -6   17.50   25.20
  14  -4  -6  109.59   33.40
 -14  -4   6   69.39   32.50
  14  -4  -6   68.59   27.80
  14   4  -6   48.40   25.10
  14   4  -6   66.89   28.50
  13  -4  -6  152.48   30.50
  13  -4  -6  150.78   32.80
 -13  -4   6  187.48   36.30
  13  -4  -6  146.29   34.90
  13   4  -6  112.19   30.20
  13   4  -6  130.89   29.60
 -12  -4   6  353.56   43.00
  12  -4  -6  367.66   39.90
  12  -4  -6  361.06   38.10
  12  -4  -6  316.77   42.30
  12   4  -6  292.67   36.60
  12   4  -6  320.47   38.80
  11  -4  -6   69.99   21.70
  11  -4  -6   71.39   24.70
 -11  -4   6   65.99   24.60
  11  -4  -6   67.19   21.00
  11   4  -6   29.30   20.40
 -11   4   6   56.59   20.70
  11   4  -6   23.90   19.00
  10  -4  -6    7.10   16.80
  10  -4  -6   10.00   15.70
 -10  -4   6    8.30   20.50
  10  -4  -6   -5.60   14.80
  10   4  -6   -2.20   14.50
  10   4  -6   21.30   15.70
  10   4  -6    3.80   12.30
 -10   4   6    9.10   17.10
   9  -4  -6   63.79   21.50
   9  -4  -6   69.99   18.60
   9  -4  -6   38.30   18.60
  -9  -4   6   49.60   20.70
  -9   4   6   72.59   19.60
   9   4  -6   48.20   14.00
   9   4  -6   65.49   18.80
   9   4  -6   69.59   18.50
   8  -4  -6  863.61   41.20
   8  -4  -6  883.51   44.80
   8  -4  -6  882.71   44.90
  -8  -4   6  863.71   48.60
  -8   4   6  908.71   43.90
   8   4  -6  892.71   41.60
   8   4  -6  810.82   40.60
   8   4  -6  802.52   34.40
   7  -4  -6  236.58   26.80
   7  -4  -6  293.27   29.50
   7  -4  -6  256.37   24.70
  -7  -4   6  235.68   29.10
   7   4  -6  241.38   24.00
   7   4  -6  244.68   17.90
  -7   4   6  271.07   27.40
   7   4  -6  261.57   25.20
   6  -4  -6  418.66   29.20
   6  -4  -6  403.76   28.50
   6  -4  -6  406.96   25.00
  -6  -4   6  443.16   33.20
   6   4  -6  410.66   25.10
   6   4  -6  430.16   24.80
   6   4  -6  436.46   21.10
  -6   4   6  431.06   30.10
  -5  -4   6  -10.10   12.30
   5  -4  -6    1.60    8.40
   5  -4  -6    1.30   11.10
   5  -4  -6   22.20   12.90
   5   4  -6   -0.10    8.10
   5   4  -6   -1.50    7.60
   5   4  -6   11.70    7.20
  -5   4   6    7.40   12.00
   4  -4  -6  448.86   14.80
   4  -4  -6  485.45   29.60
   4  -4  -6  457.75   15.40
  -4  -4   6  480.25   30.90
   4  -4  -6  435.46   21.00
   4   4  -6  450.45   19.80
   4   4  -6  450.55   23.60
  -4   4   6  478.65   29.00
   4   4  -6  473.45   22.70
   3  -4  -6   84.09   15.00
  -3  -4   6   64.19   14.10
   3  -4  -6   92.29   10.30
   3   4  -6   94.09   13.10
   3   4  -6   96.99   10.40
   3   4  -6  106.39   11.50
  -3   4   6   56.09   13.60
  -2  -4   6 1352.56   47.90
   2  -4  -6 1252.57   46.60
   2  -4  -6 1256.77   34.20
   2   4  -6 1258.87   37.10
  -2   4   6 1272.57   47.30
   2   4  -6 1223.68   42.90
   1  -4  -6  291.67   11.00
  -1  -4   6  287.47    8.80
   1  -4  -6  315.87   23.20
  -1  -4   6  299.87   22.50
  -1   4   6  303.77   23.40
   1   4  -6  301.67   21.00
   0  -4  -6  104.29   15.70
   0  -4   6   79.59    5.00
   0  -4   6   93.19   14.00
   0   4  -6   80.59   13.80
   0   4   6   84.39   15.70
   1  -4   6   32.40    5.60
  -1  -4  -6   42.70   11.60
   1  -4   6   48.70   10.70
  -1   4  -6   27.30   11.00
   1   4   6   24.00   12.50
  -2  -4  -6  456.75   23.90
   2  -4   6  464.75   23.30
   2  -4   6  438.86   18.00
  -2   4  -6  444.16   28.40
  -3  -4  -6  744.33   30.30
   3  -4   6  793.02   29.90
   3  -4   6  767.72   27.80
   3   4   6  748.83   33.30
  -3   4  -6  826.12   38.40
   4  -4   6  401.56   21.10
   4  -4   6  350.96   20.60
  -4   4  -6  335.17   27.80
   4   4   6  404.66   24.90
   5  -4   6  248.48   17.20
   5  -4   6  240.78   19.90
   5   4   6  266.37   23.50
  -5   4  -6  296.37   29.80
   6  -4   6   24.80   12.20
   6  -4   6   46.10    9.00
   6  -4   6   42.10   13.10
  -6   4  -6   36.20   16.60
   6   4   6   40.50   13.70
   7  -4   6  261.47   26.40
   7  -4   6  227.38   24.90
  -7   4  -6  199.18   26.50
   7   4   6  251.17   25.20
   8  -4   6  207.68   26.20
   8  -4   6  187.78   23.70
   8   4   6  231.48   26.90
  -8   4  -6  142.49   25.70
   9  -4   6  211.08   25.40
   9  -4   6  260.97   30.40
  -9   4  -6  175.68   29.20
   9   4   6  159.58   24.40
  10  -4   6  335.17   36.60
  10  -4   6  262.97   28.70
  10   4   6  248.08   30.30
 -10   4  -6  263.27   34.70
  11  -4   6    1.00   19.00
  11  -4   6    4.70   13.80
 -11   4  -6   12.70   22.10
  11   4   6   20.80   18.90
  12  -4   6   72.39   27.50
  12   4   6   40.10   21.00
 -12   4  -6   33.20   24.20
  13  -4   6   42.80   27.50
  13   4   6    6.00   21.00
 -13   4  -6   37.60   25.30
 -14  -4  -6  238.18   43.80
  14  -4   6  203.48   39.00
  14   4   6  275.37   40.40
 -15  -4  -6   75.19   37.20
  15  -4   6   87.49   35.40
  15   4   6  144.39   33.90
 -15  -5   6  104.29   38.50
  15  -5  -6   72.59   30.80
  15  -5  -6  132.89   39.20
  15   5  -6  123.59   33.60
  14  -5  -6  -14.70   26.30
 -14  -5   6  -26.90   28.80
  14  -5  -6  -44.50   20.60
  14   5  -6   -7.30   24.00
  13  -5  -6   -7.50   20.80
 -13  -5   6  -17.20   27.20
  13  -5  -6  -37.80   16.60
  13  -5  -6   10.20   25.90
  13   5  -6    6.00   22.50
  13   5  -6   10.80   21.70
  12  -5  -6    0.00   18.60
  12  -5  -6   -2.80   22.60
  12  -5  -6    5.60   18.90
 -12  -5   6   10.40   26.50
  12   5  -6   -5.20   20.00
  12   5  -6   15.20   19.60
 -12   5   6  -10.40   21.60
  11  -5  -6  550.44   51.29
  11  -5  -6  491.95   45.50
  11  -5  -6  506.55   39.90
 -11  -5   6  488.55   50.79
 -11   5   6  467.85   43.10
  11   5  -6  509.85   45.30
  11   5  -6  425.16   41.50
  10  -5  -6    8.20   16.00
 -10  -5   6   25.70   22.90
  10  -5  -6   39.00   22.30
  10  -5  -6   -5.10   16.40
  10   5  -6   -6.70   14.30
  10   5  -6   -3.30   16.90
 -10   5   6   37.90   21.50
   9  -5  -6  545.85   41.20
   9  -5  -6  525.95   40.80
  -9  -5   6  619.44   47.90
   9  -5  -6  545.05   35.70
   9   5  -6  568.74   36.20
   9   5  -6  580.14   37.10
  -9   5   6  509.55   40.10
   8  -5  -6    4.50   14.80
   8  -5  -6   27.00   17.30
  -8  -5   6  -10.20   14.90
   8  -5  -6   39.40   15.00
   8   5  -6   17.80   10.80
   8   5  -6   11.10   13.10
  -8   5   6   50.69   19.00
   7  -5  -6   72.19   15.70
   7  -5  -6  111.89   22.60
   7  -5  -6   77.69   19.40
  -7  -5   6   77.29   19.60
   7   5  -6  104.59   17.80
   7   5  -6   76.39   13.40
  -7   5   6   74.69   20.40
   6  -5  -6   72.99   18.90
  -6  -5   6   53.99   17.80
   6  -5  -6   96.69   20.00
   6  -5  -6   70.19   13.80
   6   5  -6   87.39   14.90
   6   5  -6   82.69   13.10
  -6   5   6   86.89   19.80
   5  -5  -6  727.83   30.00
  -5  -5   6  787.62   42.70
   5  -5  -6  712.23   36.70
   5  -5  -6  716.93   38.20
   5   5  -6  736.53   33.80
   5   5  -6  737.23   31.50
   5   5  -6  717.53   28.80
  -5   5   6  720.03   39.40
   4  -5  -6   69.69   10.70
   4  -5  -6   49.90   14.70
   4  -5  -6   73.39    8.40
  -4  -5   6   79.39   18.00
   4   5  -6   59.99   13.80
   4   5  -6   83.89   11.60
   4   5  -6   72.29   11.70
  -4   5   6   75.69   17.70
   3  -5  -6  483.75   20.80
  -3  -5   6  479.65   31.70
   3  -5  -6  455.25   29.80
   3  -5  -6  464.25   18.60
   3   5  -6  482.15   21.10
  -3   5   6  490.65   32.00
   3   5  -6  466.35   27.50
  -2  -5   6   10.80   11.30
   2  -5  -6    2.40    4.10
   2  -5  -6   11.40   12.40
  -2   5   6    4.20   12.80
   2   5  -6   -2.80    9.50
   2   5  -6    0.90    5.50
   1  -5  -6  458.85   28.40
  -1  -5   6  480.75   14.10
  -1  -5   6  522.95   29.90
  -1   5   6  419.46   29.60
   1   5  -6  497.15   29.20
   0  -5   6   19.30    4.20
   0  -5  -6   37.30   12.60
   0  -5   6    6.30   10.30
   0   5   6   18.30   12.90
   0   5  -6   14.70   12.40
   1  -5   6 2260.27   67.19
  -1  -5  -6 2086.19   67.09
   1  -5   6 2186.98   54.29
  -1  -5  -6 2311.27   49.50
  -1   5  -6 2263.87   72.19
   1   5   6 2125.39   71.59
   2  -5   6   88.29   13.70
   2  -5   6  114.09   11.00
  -2  -5  -6  114.19   16.70
  -2   5  -6   99.79   19.00
   3  -5   6   28.70   10.20
  -3  -5  -6   57.79   13.40
   3  -5   6   47.10    9.90
   3   5   6   28.90   12.70
  -3   5  -6   57.49   16.30
   4  -5   6    4.40    8.50
   4  -5   6   15.30    9.40
  -4  -5  -6    1.60   10.10
  -4   5  -6   22.70   15.40
   4   5   6   12.80   12.40
   5  -5   6  317.37   22.50
   5  -5   6  298.17   19.90
   5  -5   6  352.56   31.50
   5   5   6  328.77   28.30
  -5   5  -6  326.07   33.20
   6  -5   6   56.39   16.40
   6  -5   6   36.80   13.40
   6  -5   6   46.50   12.90
  -6   5  -6   41.60   16.30
   6   5   6   21.60   14.10
   7  -5   6  400.56   29.80
   7  -5   6  340.07   31.60
   7   5   6  371.36   28.70
  -7   5  -6  341.87   35.00
   8  -5   6   -1.70   14.60
   8  -5   6   12.70   15.10
   8   5   6    6.50   13.90
  -8   5  -6   11.70   18.60
   9  -5   6   25.00   16.70
   9  -5   6   33.40   19.50
  -9   5  -6   47.90   22.90
   9   5   6   23.60   15.80
  10  -5   6   -6.40   14.50
  10  -5   6   -4.90   17.40
  10   5   6   14.90   16.90
 -10   5  -6   -7.10   20.60
  11  -5   6  445.06   44.30
  11  -5   6  469.25   38.90
 -11   5  -6  491.95   50.09
  11   5   6  501.75   39.40
  12  -5   6   10.70   21.80
  12   5   6    9.00   18.20
 -12   5  -6   -8.10   25.20
  13  -5   6   96.49   30.50
 -13  -5  -6   79.79   36.20
 -13   5  -6   75.99   32.60
  13   5   6  128.99   29.80
 -14  -5  -6  -49.30   28.80
  14  -5   6   18.00   27.80
 -14   5  -6   46.70   31.60
  14  -6  -6  113.09   37.90
 -14  -6   6  107.69   38.90
  14   6  -6  129.89   33.00
  13  -6  -6   83.29   27.10
 -13  -6   6  132.19   39.00
  13  -6  -6   82.09   30.20
  13  -6  -6   86.19   32.80
  13   6  -6   86.09   29.70
  12  -6  -6   90.59   26.00
 -12  -6   6   94.39   34.20
  12  -6  -6  143.99   31.70
  12  -6  -6  102.69   32.10
  12   6  -6   48.90   23.30
 -12   6   6  108.09   30.80
  11  -6  -6   63.99   24.20
 -11  -6   6   15.60   26.10
  11  -6  -6   61.19   25.40
  11  -6  -6   -0.30   18.60
  11   6  -6   43.60   20.90
 -11   6   6    9.20   23.00
  10  -6  -6   32.90   22.20
  10  -6  -6  -27.30   14.50
  10  -6  -6   13.00   20.50
 -10  -6   6   -5.60   21.30
 -10   6   6   14.50   22.60
  10   6  -6   17.80   16.50
   9  -6  -6   44.00   22.00
  -9  -6   6   67.39   25.20
   9  -6  -6   43.40   17.80
   9  -6  -6   30.90   20.70
  -9   6   6    9.70   20.10
   9   6  -6   45.40   17.30
   8  -6  -6  352.36   28.70
   8  -6  -6  394.26   38.60
   8  -6  -6  340.77   36.50
  -8  -6   6  286.17   35.30
  -8   6   6  412.26   39.60
   8   6  -6  340.77   30.60
   7  -6  -6  115.19   23.80
  -7  -6   6  120.49   24.90
   7  -6  -6  134.29   23.80
   7  -6  -6  162.48   20.60
   7   6  -6  142.59   20.20
  -7   6   6  159.18   28.50
   6  -6  -6  263.07   29.60
   6  -6  -6  251.07   30.70
   6  -6  -6  223.58   20.70
  -6  -6   6  166.78   27.00
   6   6  -6  221.28   20.50
  -6   6   6  236.58   29.80
   6   6  -6  215.48   21.20
   5  -6  -6   -3.60   12.70
   5  -6  -6    5.80   14.90
   5  -6  -6    3.30    8.90
  -5  -6   6  -13.90   12.10
  -5   6   6   -6.70   15.20
   5   6  -6   -3.40    9.70
   5   6  -6    5.20   11.80
   5   6  -6    3.10    8.90
   4  -6  -6  192.18   21.10
   4  -6  -6  151.78   22.60
  -4  -6   6  179.68   26.30
   4  -6  -6  184.08   14.60
   4   6  -6  198.38   18.40
  -4   6   6  161.58   24.10
   4   6  -6  158.08   21.50
   4   6  -6  215.08   16.20
   3  -6  -6  415.86   32.60
   3  -6  -6  421.56   21.60
  -3  -6   6  362.76   31.10
   3   6  -6  358.36   27.90
  -3   6   6  395.56   35.50
   3   6  -6  381.26   18.70
  -2  -6   6  801.02   41.80
   2  -6  -6  834.62   34.30
   2  -6  -6  883.51   44.00
  -2   6   6  914.81   45.10
   2   6  -6  878.31   41.70
   2   6  -6  856.31   27.60
   1  -6  -6   91.39   17.90
  -1  -6   6  108.29   18.50
   1   6  -6   97.59   17.90
  -1   6   6  106.79   21.20
   1   6  -6  110.59    9.40
   0  -6   6  336.97   26.40
   0  -6   6  309.77   12.40
   0  -6  -6  332.27   30.00
   0   6   6  323.87   30.50
   0   6  -6  277.97   28.50
  -1  -6  -6   82.59   17.80
   1  -6   6   94.69   15.90
   1  -6   6   96.79    9.30
   1   6   6   99.59   19.80
  -1   6  -6   71.89   18.10
   2  -6   6  175.58   13.20
  -2  -6  -6  209.38   23.20
   2  -6   6  201.58   20.80
  -2   6  -6  147.99   24.30
  -3  -6  -6  505.75   30.90
   3  -6   6  512.05   27.70
   3  -6   6  544.75   24.00
   3   6   6  534.65   32.10
  -3   6  -6  548.15   37.30
  -4  -6  -6  274.57   24.90
   4  -6   6  304.07   20.60
   4  -6   6  281.07   21.20
  -4   6  -6  298.17   33.30
   4   6   6  318.47   29.10
   5  -6   6  201.48   27.60
   5  -6   6  225.18   21.60
  -5  -6  -6  201.38   22.20
   5   6   6  188.98   24.30
  -5   6  -6  140.59   24.30
   6  -6   6    6.20   12.50
  -6  -6  -6    2.10   11.80
   6  -6   6   10.70   16.10
   6   6   6    4.90   13.40
  -6   6  -6  -17.80   15.90
   7  -6   6  155.48   22.70
   7  -6   6  177.78   27.70
  -7   6  -6  107.29   25.20
   7   6   6  165.38   24.80
   8  -6   6  276.27   32.20
   8  -6   6  333.07   32.80
   8   6   6  253.07   29.40
  -8   6  -6  270.37   37.90
   9  -6   6  107.19   24.80
   9  -6   6  118.69   24.00
  -9   6  -6   91.39   27.60
   9   6   6  117.99   23.50
  10  -6   6  140.29   26.90
  10  -6   6  185.98   30.50
  10   6   6  128.89   24.80
 -10   6  -6   76.99   29.80
  11  -6   6  -30.90   15.10
  11  -6   6   20.00   20.60
  11   6   6   34.60   19.80
 -11   6  -6  -22.50   24.10
 -12  -6  -6  117.49   38.20
  12  -6   6   79.59   28.80
  12   6   6   48.40   23.60
 -12   6  -6   87.09   32.40
  13  -6   6   41.80   29.50
 -13  -6  -6   26.60   34.50
 -13   6  -6   57.99   33.00
  14  -6   6  142.29   37.70
 -14  -6  -6  183.78   47.80
 -14   6  -6  199.38   42.50
 -13  -7   6  -36.70   30.60
  13  -7  -6  -26.50   22.00
  13  -7  -6   38.60   28.80
  12  -7  -6   86.89   29.50
  12  -7  -6   55.59   30.40
 -12  -7   6  102.39   38.20
 -12   7   6   72.49   31.10
  11  -7  -6   13.80   24.70
  11  -7  -6    8.50   21.30
 -11  -7   6  -11.90   27.00
 -11   7   6    1.30   24.40
 -10  -7   6   64.59   29.70
  10  -7  -6   59.89   26.60
  10  -7  -6   63.99   25.80
 -10   7   6   79.19   28.70
   9  -7  -6   58.59   24.70
   9  -7  -6   47.30   21.60
  -9  -7   6   39.30   25.10
  -9   7   6   81.59   27.80
   8  -7  -6   45.40   20.90
  -8  -7   6   -1.70   20.90
   8  -7  -6   15.40   21.00
  -8   7   6   55.49   26.20
  -7  -7   6    4.30   18.00
   7  -7  -6   21.30   18.80
   7  -7  -6  -18.90   18.00
  -7   7   6   60.29   24.00
   6  -7  -6  369.06   38.30
   6  -7  -6  438.86   34.70
  -6  -7   6  319.37   35.80
  -6   7   6  397.66   43.30
   5  -7  -6   19.00   17.30
   5  -7  -6   17.20   16.20
  -5  -7   6    8.80   17.30
  -5   7   6   11.60   17.60
   5   7  -6   12.90   14.40
  -4  -7   6  984.50   53.89
   4  -7  -6 1076.69   53.39
  -4   7   6 1050.99   55.89
   4   7  -6 1097.69   50.39
   4   7  -6 1066.89   41.40
   3  -7  -6  116.69   22.10
   3  -7  -6   62.79   20.90
  -3  -7   6   86.49   20.60
   3   7  -6   78.69   19.60
  -3   7   6   50.09   20.70
   2  -7  -6   17.70   16.70
  -2  -7   6   45.60   17.30
   2  -7  -6   51.99   12.60
   2   7  -6   45.00   17.40
  -2   7   6   17.50   16.60
  -1  -7   6   14.40   14.00
   1  -7  -6  -10.20   15.00
   1  -7  -6    5.30   10.00
  -1   7   6  -16.80   11.80
   1   7  -6   18.70   15.00
   0  -7  -6  629.64   35.10
   0  -7   6  596.24   36.80
   0  -7  -6  635.94   39.30
   0   7   6  609.14   40.80
   0   7  -6  618.64   39.80
  -1  -7  -6  123.89   22.20
   1  -7   6  127.89   20.30
  -1  -7  -6  130.19   21.10
  -1   7  -6  121.79   23.10
   1   7   6  120.89   24.30
  -2  -7  -6  331.27   31.40
   2  -7   6  268.87   25.30
  -2   7  -6  289.27   32.00
  -3  -7  -6  -13.70   13.50
   3  -7   6   -1.50   10.90
  -3   7  -6  -24.50   14.50
   3   7   6  -16.40   13.30
  -4  -7  -6   70.99   19.00
  -4   7  -6   62.89   22.70
   4   7   6   56.39   18.30
  -5  -7  -6   56.19   18.40
   5  -7   6  127.19   26.70
  -5   7  -6  110.19   27.00
   5   7   6  109.19   21.90
   6  -7   6 1194.58   58.89
  -6  -7  -6 1049.09   47.30
   6   7   6 1130.49   52.59
  -6   7  -6 1117.79   59.99
   7  -7   6   77.29   24.40
   7   7   6  100.69   22.00
  -7   7  -6   93.29   28.60
   8  -7   6   64.19   23.00
   8   7   6   45.90   19.60
  -8   7  -6   98.79   30.50
   9  -7   6    1.20   19.90
  -9  -7  -6  -38.60   19.40
   9  -7   6    6.60   28.60
   9   7   6   15.00   17.10
  -9   7  -6   56.99   28.00
  10  -7   6  170.88   31.90
 -10  -7  -6  182.88   40.00
 -10   7  -6  193.38   39.00
  10   7   6  147.79   27.90
  11  -7   6   56.59   26.10
 -11  -7  -6   21.40   27.00
 -11   7  -6   32.40   29.80
 -12  -7  -6  218.38   46.40
  12  -7   6  145.99   47.80
 -12   7  -6  103.19   38.00
 -13  -7  -6   37.90   38.80
 -13   7  -6   28.70   33.40
  12  -8  -6   39.20   30.50
 -12  -8   6   29.80   30.40
  12  -8  -6   13.50   26.30
 -12   8   6   16.60   28.90
  11  -8  -6    8.20   25.60
  11  -8  -6   50.99   27.90
 -11  -8   6   17.00   29.20
 -11   8   6   44.30   32.00
 -10  -8   6   31.40   26.50
  10  -8  -6   23.90   25.30
  10  -8  -6    3.10   22.70
 -10   8   6    1.20   28.00
   9  -8  -6   88.99   28.10
   9  -8  -6   35.50   24.50
  -9  -8   6  125.09   33.80
  -9   8   6   98.69   32.90
  -8  -8   6   70.39   27.20
   8  -8  -6   40.20   21.50
   8  -8  -6   18.00   24.00
  -8   8   6   17.30   27.10
   7  -8  -6  385.36   39.30
  -7  -8   6  327.87   41.40
   7  -8  -6  383.06   45.40
  -7   8   6  319.17   42.50
   6  -8  -6    9.00   20.60
   6  -8  -6   63.09   20.70
  -6  -8   6   41.30   23.10
  -6   8   6   24.70   24.80
   5  -8  -6   32.20   17.20
  -5  -8   6   14.20   20.40
   5  -8  -6  -16.40   18.60
   5   8  -6    2.20   15.20
  -5   8   6   22.00   23.00
  -4  -8   6   -3.40   17.10
   4  -8  -6   -4.10   19.00
   4   8  -6    4.60   15.80
  -4   8   6   23.60   20.30
   3  -8  -6  600.94   43.40
  -3  -8   6  668.43   46.40
   3   8  -6  663.73   43.40
  -3   8   6  564.24   43.70
  -2  -8   6  105.29   24.00
   2  -8  -6  108.69   23.70
  -2   8   6  103.99   25.30
   2   8  -6  147.09   25.40
   1  -8  -6  285.17   28.10
  -1  -8   6  288.87   32.80
   1  -8  -6  262.07   34.60
   1   8  -6  251.57   32.10
  -1   8   6  231.08   32.40
   0  -8   6   67.69   19.70
   0  -8  -6   81.79   18.40
   0  -8  -6   -3.90   17.40
   0   8   6   34.90   20.80
   0   8  -6   53.89   19.10
  -1  -8  -6   34.80   16.60
   1  -8   6    9.20   14.10
  -1  -8  -6   41.70   19.40
   1   8   6    0.40   17.40
  -1   8  -6   47.80   18.70
  -2  -8  -6   36.70   18.20
   2  -8   6   56.69   16.80
  -2  -8  -6   50.79   19.20
  -2   8  -6   49.10   21.50
  -3  -8  -6  697.13   43.60
  -3  -8  -6  780.92   48.30
   3   8   6  704.93   42.50
  -3   8  -6  633.04   48.30
  -4  -8  -6   68.09   20.40
  -4  -8  -6   79.59   24.10
   4  -8   6   64.19   25.30
   4   8   6   54.79   18.90
  -4   8  -6   73.69   25.40
  -5  -8  -6  372.86   34.00
   5  -8   6  427.56   44.90
  -5  -8  -6  321.87   37.40
   5   8   6  414.46   37.90
  -5   8  -6  346.57   43.00
   6  -8   6    4.20   17.40
  -6  -8  -6   -1.60   17.10
  -6   8  -6   42.60   26.10
   6   8   6  -14.60   15.90
  -7  -8  -6  184.48   35.90
   7  -8   6  161.28   32.60
  -7   8  -6  207.18   38.60
   7   8   6  272.37   33.30
   8  -8   6   45.60   24.10
  -8  -8  -6  104.49   31.20
  -8   8  -6   52.49   30.90
   8   8   6   96.69   24.70
   9  -8   6  385.86   45.10
  -9  -8  -6  364.26   47.30
  -9   8  -6  399.56   50.99
  10  -8   6   10.70   22.60
 -10  -8  -6   49.70   31.20
 -10   8  -6   46.50   32.10
  11  -8   6   31.50   24.50
 -11  -8  -6  -21.90   29.30
 -11   8  -6   95.09   37.40
 -10  -9   6  137.39   37.50
  10  -9  -6  106.39   34.10
 -10   9   6  101.59   38.90
  -9  -9   6  133.99   35.10
   9  -9  -6  165.98   38.80
  -9   9   6   88.79   34.80
   8  -9  -6   68.29   28.90
  -8  -9   6   68.19   28.50
  -8   9   6   71.49   30.70
   7  -9  -6   79.69   31.10
  -7  -9   6  125.59   31.60
  -7   9   6   42.60   30.80
  -6  -9   6   -7.00   21.90
   6  -9  -6   13.10   20.50
  -6   9   6   11.10   25.90
   5  -9  -6  243.38   39.50
  -5  -9   6  220.78   34.90
  -5   9   6  226.78   38.80
   4  -9  -6  111.19   31.30
  -4  -9   6   81.09   26.90
  -4   9   6  143.69   32.80
   4   9  -6  155.98   27.90
   3  -9  -6   60.09   27.20
  -3  -9   6   97.49   26.40
  -3   9   6   67.69   28.80
   3   9  -6  151.58   29.20
  -2  -9   6   21.80   19.60
   2  -9  -6   48.60   23.50
   2   9  -6   50.89   23.10
  -2   9   6   53.49   25.00
   1  -9  -6   87.89   25.40
  -1  -9   6  112.39   26.30
   1   9  -6  134.09   28.80
  -1   9   6  118.29   28.90
   0  -9  -6  220.88   32.60
   0  -9   6  213.78   30.00
   0  -9  -6  274.27   32.40
   0   9   6  245.38   36.90
   0   9  -6  227.88   35.00
  -1  -9  -6  514.85   46.60
  -1  -9  -6  444.56   38.70
   1  -9   6  448.86   36.60
   1   9   6  412.96   45.70
  -1   9  -6  492.85   49.80
  -2  -9  -6  260.47   34.90
  -2  -9  -6  294.47   34.80
  -2   9  -6  240.58   37.60
  -3  -9  -6  -16.90   17.90
   3  -9   6   -0.90   21.80
  -3  -9  -6    9.40   20.20
   3   9   6    8.80   17.90
  -3   9  -6   26.90   22.70
  -4  -9  -6    3.60   19.50
  -4  -9  -6  -22.90   17.90
   4  -9   6   51.99   26.50
   4   9   6   33.00   19.90
  -4   9  -6   -6.60   18.60
  -5  -9  -6  228.78   30.90
   5  -9   6  241.18   38.60
  -5  -9  -6  209.08   33.00
   5   9   6  282.17   34.60
  -5   9  -6  215.58   38.70
  -6  -9  -6  123.19   31.40
   6  -9   6  123.29   29.30
  -6   9  -6   65.09   31.30
   6   9   6  135.59   28.80
   7  -9   6  224.78   39.90
  -7  -9  -6  130.79   33.50
  -7   9  -6  176.08   40.10
   8  -9   6  -51.39   20.70
  -8  -9  -6   -4.30   26.00
  -8   9  -6    9.80   28.30
  -9  -9  -6   17.70   27.10
   9  -9   6  -26.10   21.70
  -9   9  -6   34.30   34.80
  10  -9   6   87.09   32.30
 -10  -9  -6   74.39   31.70
 -10   9  -6   41.60   36.70
  -8 -10   6  234.68   41.10
   8 -10  -6  250.47   44.70
  -8  10   6  374.36   53.49
  -7 -10   6   25.30   28.20
   7 -10  -6   13.00   28.30
  -7  10   6   -7.20   30.00
  -6 -10   6  175.68   38.60
   6 -10  -6  226.48   41.00
  -6  10   6  134.69   39.20
  -5 -10   6   10.60   23.70
   5 -10  -6  -27.10   23.70
  -5  10   6   12.10   27.90
   4 -10  -6   58.19   32.60
  -4 -10   6   51.49   28.40
  -4  10   6  121.29   36.20
   4  10  -6   72.19   27.70
  -3 -10   6   -8.60   22.20
   3 -10  -6   -4.60   24.30
  -3  10   6  -23.40   21.80
   3  10  -6   25.10   23.60
  -2 -10   6  578.24   48.60
   2 -10  -6  502.55   50.59
   2  10  -6  526.55   51.69
  -2  10   6  606.34   57.19
  -1 -10   6  -11.30   20.50
   1 -10  -6    8.30   22.60
  -1  10   6   26.20   24.30
   1  10  -6   24.50   22.70
   0 -10  -6  117.29   30.40
   0  10   6   39.60   26.80
   0  10  -6  157.98   32.70
  -1 -10  -6   16.90   24.40
  -1 -10  -6   10.20   20.20
  -1  10  -6   -1.30   23.90
  -2 -10  -6  224.38   35.30
   2 -10   6  196.28   38.50
  -2 -10  -6  182.18   34.90
  -2  10  -6  204.58   37.40
  -3 -10  -6  -19.50   17.90
  -3 -10  -6  -48.00   17.80
   3 -10   6  -22.70   25.70
   3  10   6    0.20   18.60
  -3  10  -6   32.80   23.90
   4 -10   6  297.07   45.40
  -4 -10  -6  204.08   34.20
  -4 -10  -6  293.57   41.10
  -4  10  -6  254.37   40.80
   4  10   6  202.78   32.30
  -5 -10  -6    3.90   24.10
   5 -10   6  -38.00   23.30
  -5  10  -6   44.30   28.30
  -6 -10  -6  -16.00   21.00
   6 -10   6    4.50   27.50
  -6  10  -6    9.40   25.30
  -7 -10  -6   15.60   25.00
   7 -10   6  -12.70   24.40
  -7  10  -6   18.70   32.40
  -8 -10  -6  188.38   41.50
   8 -10   6  130.39   36.30
  -8  10  -6  204.88   46.40
   5 -11  -6  213.28   44.60
  -5 -11   6  207.78   41.70
  -5  11   6  338.57   55.09
  -4 -11   6   80.09   31.90
   4 -11  -6  101.19   37.60
  -4  11   6   20.40   30.50
   4  11  -6  161.08   35.70
   3 -11  -6  142.59   38.20
  -3 -11   6  147.59   34.30
   3  11  -6  126.49   33.90
  -3  11   6   82.89   33.10
   2 -11  -6   -0.20   27.00
  -2 -11   6   67.29   28.90
  -2  11   6   17.40   25.40
   2  11  -6  -12.20   23.20
   1 -11  -6   90.49   34.10
   1  11  -6   46.20   27.90
  -1  11   6   23.00   26.60
   0 -11  -6   42.20   28.60
   0 -11   6   75.99   34.20
   0  11  -6   47.80   28.10
   0  11   6   39.60   29.00
  -1 -11  -6  279.57   42.30
   1 -11   6  293.17   48.90
  -1  11  -6  287.37   46.30
  -2 -11  -6  107.29   32.00
   2 -11   6   76.89   38.00
  -2  11  -6   94.19   33.20
   2  11   6   49.80   27.60
  -3 -11  -6  -22.80   22.60
  -3 -11  -6    0.90   25.30
   3 -11   6  -38.90   25.60
  -3  11  -6  -29.80   25.50
  -4 -11  -6    2.10   25.60
   4 -11   6   48.00   33.30
  -4 -11  -6  -20.50   22.10
  -4  11  -6   -9.80   27.20
   5 -11   6   88.59   38.10
  -5 -11  -6  172.78   40.60
  -5  11  -6  183.08   41.60
  16   0  -7   25.30   29.10
  16   0  -7  -28.50   21.90
  15   0  -7   24.60   25.80
  15   0  -7   44.50   27.20
  14   0  -7  -21.50   16.80
  14   0  -7    4.80   18.60
  13   0  -7  121.49   28.90
  13   0  -7  145.49   29.30
  12   0  -7    3.60   18.70
 -12   0   7   -3.10   21.70
  12   0  -7   16.30   17.30
  11   0  -7  451.55   42.20
 -11   0   7  443.06   31.30
  11   0  -7  543.35   35.50
  11   0  -7  371.36   37.10
  10   0  -7   13.90   13.30
 -10   0   7  -22.40   10.60
  10   0  -7   44.10   15.50
  10   0  -7  -11.10   11.90
   9   0  -7   48.00   14.20
   9   0  -7   45.80   14.70
   9   0  -7   74.99   17.80
  -9   0   7   62.39    9.80
  -9   0   7   59.49   14.70
  -8   0   7    3.20    6.40
   8   0  -7  -14.20    9.80
   8   0  -7    2.70   10.80
   8   0  -7   13.20   12.00
  -8   0   7    3.60    9.50
   7   0  -7  782.72   34.50
   7   0  -7  723.03   35.90
  -7   0   7  785.82   24.40
   7   0  -7  722.83   35.80
  -7   0   7  713.83   31.10
  -6   0   7   -2.80    7.70
  -6   0   7   -3.20    4.70
   6   0  -7  -10.50    9.50
   6   0  -7    2.00    9.80
   6   0  -7    0.00    9.10
  -5   0   7  371.46   13.30
   5   0  -7  378.06   23.20
   5   0  -7  390.56   22.90
  -5   0   7  361.96   19.20
   5   0  -7  364.96   22.50
  -4   0   7   -1.50    3.30
  -4   0   7   -6.10    6.50
   4   0  -7   -4.30    8.20
   4   0  -7    5.20    8.30
   4   0  -7    0.70    8.40
   3   0  -7   14.00    8.20
   3   0  -7   18.10    9.80
  -3   0   7   30.60    7.80
   3   0  -7   25.70    4.20
   2   0  -7   -0.80    8.00
  -2   0   7    5.70    6.80
   1   0  -7 2102.09   54.99
  -1   0   7 2081.09   53.49
   0   0   7    6.70    5.10
   0   0   7   13.40    8.20
   0   0  -7   12.00    6.50
   1   0   7 1200.28   36.00
   1   0   7 1127.79   32.90
   2   0   7   -4.40    7.30
   2   0   7    3.40    8.10
  -3   0  -7  825.62   32.40
   3   0   7  808.62   29.80
  -4   0  -7    1.20   10.10
   4   0   7  -12.10    8.30
   4   0   7    0.10    3.70
   4   0   7   -1.10    9.00
   5   0   7 1629.74   52.19
   5   0   7 1609.24   39.30
  -5   0  -7 1595.04   53.59
   5   0   7 1631.54   52.89
  -6   0  -7   15.70   11.70
   6   0   7   -2.80    4.10
   6   0   7  -28.00    8.90
   6   0   7    6.50   10.10
   7   0   7   35.70   14.30
   7   0   7   26.00   13.50
   7   0   7   21.60    5.50
  -7   0  -7   33.50   13.70
   8   0   7    0.80   12.70
   8   0   7   -3.30    5.00
   8   0   7  -14.80   11.50
  -8   0  -7  -17.70   11.90
   9   0   7  406.46   30.10
  -9   0  -7  442.36   31.30
   9   0   7  409.46   31.60
  10   0   7    2.40   15.30
  10   0   7  -14.40   13.50
 -10   0  -7  -19.90   14.40
  11   0   7  426.56   41.40
  11   0   7  355.66   37.00
 -11   0  -7  416.26   37.40
  12   0   7   26.50   21.30
  12   0   7   -1.90   17.50
 -12   0  -7   33.80   19.70
  13   0   7   54.39   26.80
  13   0   7    7.70   18.70
  14   0   7   -4.20   21.10
  14   0   7    6.40   21.20
  15   0   7  211.48   37.80
  15   0   7  231.38   41.80
  16   0   7  -29.30   20.90
  16  -1  -7   11.60   23.50
  16  -1  -7    3.80   23.50
  16   1  -7   26.20   27.90
  16   1  -7   24.80   27.80
  15  -1  -7   83.19   29.90
  15  -1  -7   47.70   26.90
  15   1  -7   74.39   27.60
  15   1  -7   27.00   22.40
  14  -1  -7  182.78   35.40
  14  -1  -7  137.89   30.60
  14   1  -7  214.88   34.10
  14   1  -7  136.99   30.90
  13  -1  -7   84.19   25.20
 -13  -1   7   82.49   22.90
  13  -1  -7   57.19   23.80
  13   1  -7  108.49   28.80
  13   1  -7   98.29   26.30
  12  -1  -7  110.49   26.20
  12  -1  -7   59.39   18.50
  12  -1  -7   73.89   22.90
 -12  -1   7  104.59   22.80
  12   1  -7   89.49   22.60
  12   1  -7  132.09   28.20
  11  -1  -7   37.40   19.00
  11  -1  -7   50.29   17.20
  11  -1  -7   66.69   19.50
 -11  -1   7   84.99   20.00
  11   1  -7   55.89   20.00
  11   1  -7   64.79   20.10
  10  -1  -7  309.57   32.80
 -10  -1   7  293.17   28.30
  10  -1  -7  435.66   34.20
  10  -1  -7  334.47   30.40
  10   1  -7  300.37   33.40
 -10   1   7  311.57   21.50
  10   1  -7  276.47   29.70
 -10   1   7  340.57   23.90
   9  -1  -7  248.48   27.70
   9  -1  -7  236.28   24.70
   9  -1  -7  253.67   29.10
  -9  -1   7  245.68   24.70
  -9  -1   7  239.78   16.10
   9   1  -7  263.07   28.60
  -9   1   7  280.27   19.00
  -9   1   7  246.78   20.40
   9   1  -7  252.37   29.40
   8  -1  -7  845.62   38.60
   8  -1  -7  757.62   38.80
  -8  -1   7  829.62   37.20
  -8  -1   7  788.62   23.60
   8  -1  -7  796.92   40.10
  -8   1   7  812.52   31.60
   8   1  -7  776.12   39.20
  -8   1   7  798.62   30.10
   8   1  -7  802.12   39.50
   7  -1  -7   96.29   15.70
  -7  -1   7   94.59    7.30
   7  -1  -7   95.49   16.30
  -7  -1   7  101.89   15.50
   7  -1  -7   84.19   16.10
   7   1  -7  102.69   16.10
  -7   1   7   92.99   11.70
  -7   1   7  102.99   12.40
   7   1  -7  103.29   17.70
   6  -1  -7   -6.20    9.00
   6  -1  -7   -2.10    9.50
  -6  -1   7   -3.00    8.10
   6  -1  -7   19.50   11.90
  -6   1   7    0.10    6.80
   6   1  -7    9.60    9.30
  -6   1   7   -1.70    7.00
   6   1  -7   13.50   10.60
  -5  -1   7   72.79   12.20
   5  -1  -7   87.29   14.70
   5  -1  -7   97.19   14.20
   5  -1  -7   72.59   13.00
  -5   1   7   93.39   10.10
   5   1  -7   63.99   11.80
  -5   1   7   93.79   10.60
   5   1  -7   75.79   14.30
   4  -1  -7  501.95   24.90
   4  -1  -7  487.35   24.20
   4  -1  -7  536.65   23.60
  -4  -1   7  543.85   24.90
   4   1  -7  509.15   24.10
  -4   1   7  507.25   19.00
   4   1  -7  509.35   22.90
  -4   1   7  527.15   19.80
  -3  -1   7  600.94   25.50
   3  -1  -7  666.83   26.90
   3  -1  -7  621.64   24.70
   3   1  -7  639.64   23.70
   3   1  -7  645.14   15.50
  -3   1   7  599.04   21.60
  -3   1   7  646.44   21.40
   3   1  -7  695.13   25.90
  -2  -1   7  948.51   22.40
  -2  -1   7  911.61   31.80
   2  -1  -7  965.60   31.90
  -2   1   7  993.00   29.10
  -2   1   7  955.80   28.80
   2   1  -7  982.90   25.20
  -1  -1   7   99.29    5.00
   1  -1  -7  105.59   10.90
  -1  -1   7   91.39   10.90
  -1   1   7  104.29   10.90
   1   1  -7   89.89    4.90
   1   1  -7  103.19    9.30
   0  -1   7   21.80    5.50
   0  -1  -7   27.90    7.00
   0  -1   7   36.40    9.30
   0   1  -7   36.90    8.40
   0   1   7   28.60    9.10
  -1  -1  -7 3230.18   76.19
   1  -1   7 3248.18   80.19
   1  -1   7 3260.27   77.49
   1   1   7 3226.18   80.79
  -1   1  -7 3149.98   80.79
   1   1   7 3327.57   79.49
   2  -1   7 1466.35   41.80
   2  -1   7 1428.06   41.40
  -2  -1  -7 1415.86   35.50
   2  -1   7 1410.66   39.60
   2   1   7 1431.26   41.70
  -2   1  -7 1408.06   43.90
   3  -1   7 1136.69   36.00
  -3  -1  -7 1146.99   27.20
   3  -1   7 1179.18   36.50
   3  -1   7 1075.79   37.30
   3   1   7 1214.68   38.40
  -3   1  -7 1168.98   40.00
   4  -1   7   12.50    9.40
   4  -1   7   16.80    9.60
   4  -1   7    3.10    7.50
  -4   1  -7   20.00   10.20
   4   1   7   20.20   10.40
   5  -1   7  151.58   12.30
   5  -1   7  159.18   18.30
   5  -1   7  141.49   17.40
   5   1   7  123.79   15.90
   5   1   7  143.69   17.50
  -5   1  -7  164.38   19.20
   6  -1   7  320.07   23.50
   6  -1   7  293.07   25.80
   6  -1   7  298.47   16.00
   6   1   7  263.87   23.80
   6   1   7  271.37   24.50
  -6   1  -7  291.77   24.30
   7  -1   7  347.67   30.40
   7  -1   7  352.16   18.00
   7  -1   7  339.17   26.50
  -7  -1  -7  351.36   27.10
   7   1   7  353.56   25.80
   7   1   7  351.66   26.70
  -7   1  -7  383.76   28.60
   8  -1   7  509.45   31.90
  -8  -1  -7  525.95   33.20
   8  -1   7  477.85   22.20
   8  -1   7  515.95   33.80
   8   1   7  539.95   33.30
  -8   1  -7  547.85   34.40
   8   1   7  494.35   33.30
   8   1   7  476.55   32.40
   9  -1   7   11.60   14.30
   9  -1   7   21.50    8.80
   9  -1   7   42.80   15.60
  -9  -1  -7   26.70   15.00
   9   1   7   21.60   16.00
  -9   1  -7   32.20   16.50
   9   1   7   10.90   15.20
   9   1   7   17.30   14.20
  10  -1   7   24.70   17.40
  10  -1   7   70.09   21.70
 -10  -1  -7   79.79   20.10
  10   1   7   28.90   16.10
 -10   1  -7   46.70   18.80
  10   1   7   47.80   17.50
  10   1   7    8.90   13.80
  11  -1   7   99.89   24.00
  11  -1   7   87.09   24.80
 -11  -1  -7  104.19   22.80
  11   1   7   71.99   24.60
 -11   1  -7  105.89   24.10
  11   1   7   65.59   22.00
 -12  -1  -7  310.17   33.80
  12  -1   7  273.47   37.40
  12  -1   7  319.57   38.70
  12   1   7  253.07   35.40
  12   1   7  315.07   35.70
 -12   1  -7  246.38   32.10
  13  -1   7  123.69   29.50
  13  -1   7   75.59   28.20
  13   1   7  101.79   27.60
 -13   1  -7  102.79   26.60
  13   1   7  130.49   30.10
  14  -1   7  100.79   32.30
  14   1   7   67.29   24.30
  14   1   7   60.39   25.90
  15  -1   7  -12.60   25.60
  15   1   7   30.90   25.80
  15   1   7   -8.00   22.40
  16  -1   7   15.30   32.90
  16   1   7  -16.00   26.90
  16   1   7  -17.80   21.20
  16  -2  -7  210.68   41.70
  16  -2  -7  194.38   42.90
  16   2  -7  148.29   37.00
  16   2  -7  246.38   42.40
  15  -2  -7  -40.80   20.40
  15  -2  -7  -27.80   24.80
  15   2  -7  -12.40   22.10
  15   2  -7  -10.50   23.10
  14  -2  -7   16.70   23.10
 -14  -2   7  -30.80   18.70
  14  -2  -7  -24.30   21.70
  14   2  -7   23.40   21.90
  14   2  -7  -18.90   17.50
  13  -2  -7   27.70   21.00
 -13  -2   7   61.79   22.70
  13  -2  -7   72.89   23.50
  13   2  -7   56.99   24.40
  13   2  -7   80.79   26.50
  12  -2  -7  503.25   41.40
 -12  -2   7  478.55   38.50
  12  -2  -7  443.06   36.50
  12  -2  -7  435.86   45.00
  12   2  -7  482.25   45.30
  12   2  -7  417.96   43.00
  11  -2  -7  116.09   26.40
  11  -2  -7   77.79   22.00
  11  -2  -7   39.70   17.40
 -11  -2   7   73.59   21.00
  11   2  -7   52.59   16.90
  11   2  -7   66.99   20.20
  11   2  -7   60.09   19.70
 -10  -2   7  245.48   28.50
  10  -2  -7  210.98   26.30
  10  -2  -7  218.28   29.30
  10  -2  -7  159.88   25.20
 -10   2   7  219.98   22.30
  10   2  -7  266.67   24.50
  10   2  -7  153.98   23.30
  10   2  -7  256.97   30.90
   9  -2  -7   43.90   17.90
   9  -2  -7   23.20   14.20
  -9  -2   7   53.39   17.10
   9  -2  -7   28.30   15.20
   9   2  -7   40.20   12.60
   9   2  -7   22.60   14.50
   9   2  -7   15.00   14.60
  -9   2   7   24.10   12.40
  -9   2   7   32.70   10.00
  -8  -2   7  150.98   20.60
   8  -2  -7  201.88   22.50
   8  -2  -7  155.98   22.00
  -8  -2   7  185.78   10.80
   8  -2  -7  179.58   22.00
  -8   2   7  157.58   13.50
   8   2  -7  219.68   20.00
  -8   2   7  203.48   19.20
   8   2  -7  211.38   23.10
   8   2  -7  162.98   20.50
  -7  -2   7  241.78   24.30
   7  -2  -7  189.68   21.10
   7  -2  -7  192.78   22.70
  -7  -2   7  186.98   10.80
   7  -2  -7  274.07   25.10
   7   2  -7  222.38   16.90
  -7   2   7  234.78   19.20
   7   2  -7  219.58   22.20
  -7   2   7  216.38   13.00
   7   2  -7  208.88   21.90
   6  -2  -7  683.73   33.70
   6  -2  -7  729.03   33.80
   6  -2  -7  734.13   32.80
  -6  -2   7  662.73   34.00
   6   2  -7  753.12   32.50
  -6   2   7  656.13   21.90
   6   2  -7  730.83   26.20
  -6   2   7  717.83   29.20
   6   2  -7  703.43   32.20
   5  -2  -7  141.19   16.80
   5  -2  -7  157.68   19.10
   5  -2  -7  132.89   17.10
  -5  -2   7  103.69   16.10
   5   2  -7  130.59   15.30
   5   2  -7  129.39   11.30
  -5   2   7  126.59   14.70
  -5   2   7  137.69    9.80
   5   2  -7  110.19   14.50
   4  -2  -7  543.75   24.50
  -4  -2   7  522.25   26.90
   4  -2  -7  520.55   16.80
   4  -2  -7  568.84   27.60
   4   2  -7  549.45   18.00
   4   2  -7  547.15   25.00
   4   2  -7  603.34   24.00
  -4   2   7  556.74   17.60
  -4   2   7  551.24   23.90
   3  -2  -7  136.49   12.70
  -3  -2   7  152.28   16.80
   3  -2  -7  146.29   14.90
   3   2  -7  157.28   11.70
   3   2  -7  158.58   10.10
  -3   2   7  133.19   13.50
  -3   2   7  145.49   10.00
   3   2  -7  153.58   14.50
   3   2  -7  147.19    7.50
  -2  -2   7  306.67   19.20
   2  -2  -7  263.97   14.60
   2  -2  -7  324.07   18.70
  -2   2   7  276.67   13.80
  -2   2   7  267.97   17.20
   2   2  -7  295.97   12.40
   2   2  -7  286.17    8.70
   2   2  -7  285.87   14.10
   1  -2  -7  128.29   13.40
  -1  -2   7  147.39   14.80
   1   2  -7  151.68   12.70
   1   2  -7  116.89    6.20
  -1   2   7  131.69   13.00
   0  -2   7 3684.43   91.19
   0  -2  -7 3693.93   89.29
   0   2  -7 3528.75   89.69
   0   2  -7 3660.43   80.59
  -1  -2  -7  208.38   14.00
   1  -2   7  199.58   15.50
  -1   2  -7  217.28   16.40
   2  -2   7  149.19   11.20
   2  -2   7  197.88   15.90
  -2  -2  -7  166.98   11.70
   2  -2   7  167.08   14.10
   2   2   7  162.18   14.70
  -2   2  -7  189.68   18.20
   3  -2   7  208.58   17.50
   3  -2   7  187.88   14.30
  -3  -2  -7  195.78   10.80
   3  -2   7  196.38   16.00
   3   2   7  240.88   17.90
  -3   2  -7  142.99   16.70
  -4  -2  -7  666.93   19.30
   4  -2   7  686.53   27.90
   4  -2   7  708.83   26.70
   4  -2   7  647.74   30.00
   4   2   7  660.43   29.50
  -4   2  -7  686.13   32.90
  -5  -2  -7   15.80    3.40
   5  -2   7   37.00    9.30
   5  -2   7    8.80   11.20
   5  -2   7   34.70   11.70
   5   2   7   28.80   11.10
  -5   2  -7   45.30   14.10
   6  -2   7  580.44   31.90
   6  -2   7  607.34   26.30
   6  -2   7  590.24   31.00
   6   2   7  594.44   31.10
  -6   2  -7  588.44   33.10
   7  -2   7   29.00   13.60
   7  -2   7   30.30   10.50
   7  -2   7   20.30   13.40
  -7   2  -7   59.19   16.30
   7   2   7   83.19   17.20
   8  -2   7  183.78   24.20
   8  -2   7  204.68   25.60
   8  -2   7  206.68   19.30
   8   2   7  146.79   21.70
   8   2   7  169.68   21.90
  -8   2  -7  171.18   23.40
   8   2   7  178.88   24.40
   9  -2   7  117.69   23.80
   9  -2   7  149.88   22.70
   9  -2   7  104.29   15.40
  -9  -2  -7  132.69   21.70
   9   2   7  132.49   22.70
   9   2   7  120.49   23.50
  -9   2  -7  132.89   23.50
   9   2   7  107.89   21.80
  10  -2   7  867.81   46.20
 -10  -2  -7  864.91   45.80
  10  -2   7  944.11   49.70
 -10   2  -7  939.81   50.19
  10   2   7  928.21   47.90
  10   2   7  746.73   45.80
  11  -2   7   68.79   22.90
 -11  -2  -7   78.49   20.80
 -11   2  -7   87.99   23.00
  11   2   7   66.09   21.40
  11   2   7   73.79   21.90
  12  -2   7   35.60   23.40
  12   2   7   69.39   26.20
  12   2   7   62.99   23.00
 -12   2  -7   52.09   21.60
  13  -2   7   70.99   27.60
 -13   2  -7   30.80   22.80
  13   2   7   19.40   22.90
  13   2   7   -4.10   18.50
  14  -2   7   61.49   30.00
  14   2   7  101.49   28.70
  14   2   7   57.39   27.50
  15  -2   7   24.70   29.70
  15   2   7    7.90   23.70
  16  -2   7   94.69   39.30
  16   2   7  132.59   33.50
  16  -3  -7  -20.10   29.20
  16  -3  -7    2.80   27.20
  16   3  -7   19.10   28.50
  16   3  -7   -8.70   28.00
 -15  -3   7  196.08   37.00
  15  -3  -7  115.59   32.10
  15  -3  -7  140.49   35.30
  15   3  -7  146.49   34.20
  15   3  -7  154.28   36.20
 -14  -3   7   48.80   26.20
  14  -3  -7    7.50   24.50
  14  -3  -7   43.00   27.20
  14   3  -7   59.69   26.00
  14   3  -7   45.70   28.10
  13  -3  -7  181.68   34.10
 -13  -3   7  244.88   35.60
  13  -3  -7  184.98   31.00
  13  -3  -7  240.08   36.00
  13   3  -7  168.28   32.60
  13   3  -7  224.88   36.00
  12  -3  -7   20.10   19.00
  12  -3  -7   37.70   20.30
  12  -3  -7   13.70   20.60
 -12  -3   7   98.09   26.30
  12   3  -7   64.49   23.90
  12   3  -7    8.60   18.20
  11  -3  -7   56.59   22.30
 -11  -3   7   22.80   19.90
  11  -3  -7   20.10   17.50
  11  -3  -7   23.50   18.60
 -11   3   7   38.80   18.00
  11   3  -7   48.00   20.20
  11   3  -7   37.50   15.50
  11   3  -7   40.00   20.40
  10  -3  -7  115.19   22.90
  10  -3  -7   61.09   18.80
 -10  -3   7  124.99   25.20
  10  -3  -7   92.59   21.70
  10   3  -7   89.79   21.30
  10   3  -7   98.79   22.70
  10   3  -7  108.39   18.30
 -10   3   7   92.19   18.80
  -9  -3   7  236.38   29.70
   9  -3  -7  215.48   25.60
   9  -3  -7  245.38   29.50
   9  -3  -7  254.77   27.70
   9   3  -7  276.47   23.30
   9   3  -7  210.68   27.10
   9   3  -7  225.78   27.40
  -9   3   7  194.08   22.70
   8  -3  -7   10.50   12.80
   8  -3  -7   24.30   14.50
   8  -3  -7    9.70   12.40
  -8  -3   7   -0.40   13.20
   8   3  -7   30.00   13.50
  -8   3   7   14.40   12.50
   8   3  -7    4.50   12.10
   8   3  -7   12.60    9.30
   7  -3  -7  470.75   28.70
   7  -3  -7  496.05   32.20
  -7  -3   7  450.75   32.50
   7  -3  -7  473.45   30.60
  -7   3   7  476.15   27.70
   7   3  -7  507.15   23.10
   7   3  -7  438.06   28.10
   7   3  -7  530.45   29.90
   6  -3  -7   31.30   13.70
   6  -3  -7   20.00   10.60
  -6  -3   7    6.80   12.30
   6  -3  -7   25.60   11.90
   6   3  -7   39.40    8.70
   6   3  -7   15.30   10.50
   6   3  -7    9.60    9.50
  -6   3   7   23.10   11.90
  -5  -3   7  613.54   33.30
   5  -3  -7  592.94   26.90
   5  -3  -7  597.74   31.40
   5  -3  -7  554.54   29.80
   5   3  -7  593.14   21.30
   5   3  -7  618.44   26.50
  -5   3   7  549.35   28.50
   5   3  -7  535.75   26.90
   4  -3  -7   98.69    6.60
   4  -3  -7   90.69   15.70
  -4  -3   7   73.09   14.50
   4  -3  -7   93.49   12.50
   4   3  -7   92.29    8.70
  -4   3   7   79.79   14.00
   4   3  -7   91.89   13.00
   4   3  -7  100.09   11.10
   4   3  -7  107.29   11.70
   3  -3  -7 3485.05   93.79
  -3  -3   7 3421.16   94.39
   3  -3  -7 3467.35   85.89
   3   3  -7 3513.05   80.79
  -3   3   7 3533.35   92.79
   3   3  -7 3410.36   87.69
   3   3  -7 3542.35   86.49
   3   3  -7 3468.55   83.29
   2  -3  -7  424.16   17.30
  -2  -3   7  419.46   24.20
   2  -3  -7  410.26   23.20
  -2  -3   7  436.06   14.00
  -2   3   7  440.06   24.20
   2   3  -7  439.06   20.60
   2   3  -7  418.16   14.10
   1  -3  -7   14.40    8.40
  -1  -3   7   13.40    9.60
   1   3  -7    6.40    8.30
  -1   3   7    4.60    8.70
   0  -3   7   -6.50    7.80
   0  -3  -7    9.60    8.40
   0   3   7    1.00    9.60
   0   3  -7   -9.80    7.80
   1  -3   7  615.84   26.30
   1  -3   7  600.34   18.10
  -1  -3  -7  663.43   25.90
  -1   3  -7  643.94   29.40
  -2  -3  -7   55.99   10.10
   2  -3   7   53.09   10.70
   2  -3   7   41.50    7.50
   2   3   7   63.39   13.00
  -2   3  -7   63.69   13.70
   3  -3   7  621.44   24.30
   3  -3   7  624.84   25.90
  -3  -3  -7  589.94   23.30
  -3   3  -7  636.54   32.00
   3   3   7  629.24   28.90
   4  -3   7   58.09   11.40
  -4  -3  -7   55.69    8.70
   4  -3   7   52.09   11.00
  -4   3  -7   40.40   13.60
   4   3   7   45.70   13.10
   5  -3   7  178.88   15.40
   5  -3   7  194.98   18.70
  -5  -3  -7  172.48   11.90
  -5   3  -7  175.28   20.90
   5   3   7  186.28   20.30
   6  -3   7  116.09   12.50
   6  -3   7  107.19   17.40
   6  -3   7  121.39   16.70
  -6  -3  -7  103.39    8.80
  -6   3  -7  100.19   19.20
   6   3   7  106.29   17.00
   7  -3   7  606.24   33.90
  -7  -3  -7  624.94   18.90
   7  -3   7  655.13   32.30
  -7   3  -7  645.44   37.80
   7   3   7  673.93   35.30
   8  -3   7  169.58   20.20
   8  -3   7  161.58   23.70
  -8   3  -7  180.18   26.60
   8   3   7  143.89   22.30
   9  -3   7   74.49   16.60
   9  -3   7  122.89   24.10
   9   3   7  121.89   21.50
  -9   3  -7  108.79   23.30
  10  -3   7   29.40   14.30
  10  -3   7   24.50   17.30
  10   3   7   40.70   17.70
 -10   3  -7   26.10   19.40
 -11  -3  -7   69.19   21.20
  11  -3   7   42.40   21.50
  11   3   7   91.79   23.00
 -11   3  -7  101.89   25.30
  12  -3   7   29.30   23.80
 -12   3  -7   12.20   22.30
  12   3   7   41.40   22.60
  13  -3   7  250.77   38.50
 -13   3  -7  271.07   37.50
  13   3   7  207.18   31.70
  14  -3   7    5.90   24.70
  14   3   7   -1.80   20.30
 -15  -3  -7   31.10   31.20
  15  -3   7  -20.60   23.40
  15   3   7   18.50   24.40
  15  -4  -7   45.50   32.80
 -15  -4   7   -1.40   30.40
  15  -4  -7    8.30   27.20
  15   4  -7   49.00   27.00
  15   4  -7   17.10   27.50
  14  -4  -7  -28.80   19.90
 -14  -4   7   32.10   29.10
  14  -4  -7    3.40   22.80
  14   4  -7    2.70   22.10
  14   4  -7   17.50   23.60
  13  -4  -7   15.10   22.60
 -13  -4   7   17.70   26.00
  13  -4  -7   41.90   22.90
  13  -4  -7   45.60   26.20
  13   4  -7   57.89   24.40
  13   4  -7   33.80   24.60
  12  -4  -7  121.99   26.80
  12  -4  -7  146.39   28.90
 -12  -4   7  184.58   36.20
  12  -4  -7  151.48   32.50
  12   4  -7  202.08   32.40
  12   4  -7  161.08   29.50
  11  -4  -7  268.67   33.20
 -11  -4   7  333.87   40.50
  11  -4  -7  287.47   37.60
  11  -4  -7  294.37   34.10
  11   4  -7  285.37   34.20
 -11   4   7  283.87   31.60
  11   4  -7  313.07   35.40
  10  -4  -7  239.38   30.50
 -10  -4   7  189.78   30.20
  10  -4  -7  201.18   28.00
  10  -4  -7  236.78   32.40
  10   4  -7  210.88   28.30
  10   4  -7  227.38   29.40
 -10   4   7  198.38   26.70
   9  -4  -7    8.90   17.00
   9  -4  -7   -3.60   13.40
  -9  -4   7  -13.20   15.80
   9  -4  -7   -4.60   14.00
   9   4  -7    1.50   11.00
   9   4  -7   -3.90   13.90
  -9   4   7  -18.40   13.50
   9   4  -7   17.30   14.80
  -8  -4   7   38.00   17.30
   8  -4  -7   24.10   14.70
   8  -4  -7   30.40   15.00
   8  -4  -7   48.70   16.30
   8   4  -7   31.70   11.20
   8   4  -7   51.99   15.40
   8   4  -7   40.50   14.30
  -8   4   7   46.60   16.80
   7  -4  -7  695.43   39.20
   7  -4  -7  800.22   40.90
  -7  -4   7  740.53   41.90
   7  -4  -7  731.23   35.90
   7   4  -7  714.93   35.90
   7   4  -7  742.23   29.40
  -7   4   7  713.03   38.00
   7   4  -7  723.53   34.10
   6  -4  -7  266.87   21.30
  -6  -4   7  242.78   27.40
   6  -4  -7  339.77   30.70
   6  -4  -7  282.37   27.60
   6   4  -7  232.48   16.20
   6   4  -7  244.38   21.70
   6   4  -7  266.07   21.80
  -6   4   7  284.07   26.90
  -5  -4   7  408.06   30.40
   5  -4  -7  394.06   22.30
   5  -4  -7  416.96   28.90
   5   4  -7  399.66   18.40
   5   4  -7  391.76   23.00
  -5   4   7  357.96   26.50
   5   4  -7  379.26   21.30
  -4  -4   7   86.99   16.60
   4  -4  -7   94.19   11.90
   4  -4  -7   83.99   16.00
   4   4  -7   95.89   10.70
  -4   4   7  103.59   17.60
   4   4  -7  104.09   13.50
   4   4  -7  101.39   13.90
  -3  -4   7   59.59   14.20
   3  -4  -7   78.49   14.60
   3  -4  -7   86.99   10.30
   3   4  -7  107.99   13.80
   3   4  -7   84.59   11.50
   3   4  -7   93.69    9.50
  -3   4   7   85.49   16.50
   2  -4  -7  716.63   33.20
  -2  -4   7  712.33   34.50
   2  -4  -7  754.32   23.40
  -2  -4   7  709.93   19.90
  -2   4   7  775.02   34.90
   2   4  -7  731.93   31.30
   1  -4  -7 2051.69   49.80
   1  -4  -7 2078.19   63.49
  -1  -4   7 2078.69   64.19
   1   4  -7 2078.59   62.09
  -1   4   7 2000.40   64.19
   0  -4   7  606.64   29.00
   0  -4  -7  632.84   28.70
   0   4   7  546.95   29.40
   0   4  -7  597.34   29.70
   1  -4   7  416.26   14.20
  -1  -4  -7  458.95   25.30
   1  -4   7  436.06   24.40
  -1   4  -7  429.96   26.90
  -2  -4  -7   10.80    9.10
   2  -4   7    9.60    8.20
   2  -4   7   -2.30    5.60
  -2   4  -7   -7.80    9.30
   3  -4   7  526.65   25.20
   3  -4   7  536.35   22.20
  -3  -4  -7  541.05   24.90
   3   4   7  503.95   27.80
  -3   4  -7  491.55   31.50
   4  -4   7  338.47   20.30
   4  -4   7  344.17   21.00
  -4  -4  -7  365.36   20.50
  -4   4  -7  362.16   28.70
   4   4   7  354.56   24.50
   5  -4   7 1005.20   37.50
   5  -4   7  902.61   33.10
  -5  -4  -7  952.40   32.70
   5   4   7  915.41   39.60
  -5   4  -7  841.92   42.50
   6  -4   7  268.47   17.50
   6  -4   7  319.87   25.30
   6  -4   7  317.37   24.00
  -6  -4  -7  277.87   17.00
  -6   4  -7  313.57   31.30
   6   4   7  257.07   24.30
   7  -4   7   77.49   17.00
  -7  -4  -7   70.29    9.70
   7  -4   7  113.19   19.50
   7   4   7   85.59   17.20
  -7   4  -7   29.00   16.80
   8  -4   7    7.00   15.30
   8  -4   7   10.40   13.20
   8   4   7   -0.10   13.70
  -8   4  -7   35.30   18.40
   9  -4   7  158.68   22.90
   9  -4   7  124.59   24.60
  -9   4  -7  153.18   28.40
   9   4   7  176.98   25.40
  10  -4   7  115.69   25.70
  10  -4   7  111.59   21.40
  10   4   7  141.49   25.20
 -10   4  -7   83.39   26.40
  11  -4   7  148.09   29.70
  11   4   7  128.19   26.80
 -11   4  -7  128.89   29.70
  12  -4   7   24.80   21.80
  12   4   7   17.10   19.20
 -12   4  -7   12.60   24.00
  13  -4   7   -9.20   22.10
 -13   4  -7   18.60   25.90
  13   4   7  -25.80   18.20
  14  -4   7   64.99   31.60
  14   4   7   50.89   25.10
 -14   4  -7   33.60   28.20
 -15  -4  -7   45.60   34.60
  15  -4   7  109.19   36.40
  15   4   7   64.89   28.00
  15  -5  -7   -7.60   26.10
  15  -5  -7  -14.00   25.60
 -15  -5   7   33.00   34.70
  15   5  -7    3.10   24.90
 -14  -5   7  118.59   36.80
  14  -5  -7  210.48   38.10
  14  -5  -7  106.89   36.30
  14   5  -7  178.28   36.90
  14   5  -7  161.78   34.30
  13  -5  -7  -41.20   17.90
 -13  -5   7  -13.60   27.80
  13  -5  -7  -44.50   17.90
  13  -5  -7   -3.00   24.70
  13   5  -7    3.50   22.80
  13   5  -7  -15.10   19.70
  12  -5  -7   63.29   23.70
  12  -5  -7   33.50   21.60
  12  -5  -7   22.90   24.30
 -12  -5   7   39.40   28.90
  12   5  -7   48.10   23.30
 -12   5   7   79.79   38.70
  12   5  -7   55.79   24.80
  11  -5  -7  -34.50   15.50
  11  -5  -7   14.30   17.70
  11  -5  -7    7.80   21.50
 -11  -5   7   -5.90   22.30
  11   5  -7  -11.90   16.20
 -11   5   7   52.19   22.60
  11   5  -7    7.40   18.20
  10  -5  -7  243.78   32.50
 -10  -5   7  360.36   41.80
  10  -5  -7  268.47   31.10
  10  -5  -7  343.77   38.30
 -10   5   7  338.17   36.50
  10   5  -7  262.07   31.30
  10   5  -7  330.77   34.50
  -9  -5   7   13.60   19.60
   9  -5  -7   29.90   17.70
   9  -5  -7  -10.90   13.00
   9  -5  -7   35.90   19.80
   9   5  -7    1.60   13.60
  -9   5   7   14.80   18.80
   9   5  -7   -7.70   13.90
   8  -5  -7  812.12   40.10
   8  -5  -7  865.71   46.00
   8  -5  -7  787.02   44.60
  -8  -5   7  730.93   48.70
   8   5  -7  811.42   39.50
   8   5  -7  749.13   39.30
  -8   5   7  799.42   46.10
   7  -5  -7   14.20   15.60
  -7  -5   7   31.40   15.80
   7  -5  -7   17.00   14.30
   7  -5  -7    5.70   12.00
   7   5  -7    4.80    8.80
  -7   5   7   34.10   17.00
   7   5  -7   13.80   11.90
   6  -5  -7   81.29   14.80
  -6  -5   7   88.89   20.00
   6  -5  -7   93.89   18.70
   6  -5  -7  106.39   21.20
   6   5  -7  111.49   13.50
   6   5  -7   93.39   16.20
  -6   5   7   88.49   19.50
   5  -5  -7   11.80    9.30
   5  -5  -7    2.80   12.60
  -5  -5   7   37.40   14.80
  -5   5   7   23.20   15.00
   5   5  -7   26.30    8.60
   5   5  -7    7.20   10.20
   5   5  -7   20.00    9.80
   4  -5  -7  500.75   19.30
   4  -5  -7  514.95   32.30
  -4  -5   7  541.95   35.10
   4  -5  -7  507.25   22.70
   4   5  -7  529.85   28.10
   4   5  -7  505.35   22.20
  -4   5   7  535.45   32.60
   4   5  -7  547.85   24.80
  -3  -5   7   54.99   15.80
   3  -5  -7   26.20   13.90
   3  -5  -7   27.30    7.30
  -3   5   7   22.60   13.10
   3   5  -7   44.90    9.00
   3   5  -7   24.60   10.70
   2  -5  -7  546.85   31.00
  -2  -5   7  507.65   15.50
   2  -5  -7  507.95   17.10
  -2  -5   7  509.75   31.40
   2   5  -7  487.05   28.10
   2   5  -7  511.35   20.90
  -2   5   7  531.85   32.30
   1  -5  -7   10.50    3.00
   1  -5  -7   14.60   11.00
  -1  -5   7   20.00   12.10
   1   5  -7   -3.00   11.20
  -1   5   7    8.20   13.20
   0  -5   7  249.58   23.60
   0  -5  -7  215.58   22.00
   0   5   7  239.38   25.50
   0   5  -7  228.18   24.60
   1  -5   7   -2.20    8.70
  -1  -5  -7   -0.70   10.20
  -1  -5  -7   -0.20    3.20
   1  -5   7   -3.90    3.90
   1   5   7   13.10   11.40
  -1   5  -7    5.40   10.60
   2  -5   7 3347.87   90.39
  -2  -5  -7 3197.08   90.59
   2  -5   7 3278.57   79.99
  -2   5  -7 3389.66   98.69
   3  -5   7   14.50    7.90
   3  -5   7   -1.30    8.60
  -3  -5  -7   -4.50    9.70
   3   5   7   18.10   12.50
  -3   5  -7   28.40   13.00
   4  -5   7  439.76   23.70
  -4  -5  -7  400.96   25.40
   4  -5   7  435.86   22.70
  -4   5  -7  402.76   30.90
   4   5   7  413.06   27.40
   5  -5   7   44.30   11.90
   5  -5   7   25.10   11.00
  -5  -5  -7    8.50   10.40
  -5   5  -7   28.00   14.80
   5   5   7   20.20   13.00
   6  -5   7  130.59   21.40
   6  -5   7  164.78   20.20
   6  -5   7  137.49   14.80
  -6  -5  -7  157.18   16.50
   6   5   7  139.19   21.40
  -6   5  -7  131.69   22.80
   7  -5   7   40.60   15.30
   7  -5   7   33.50   15.30
   7   5   7    4.20   13.10
  -7   5  -7    2.60   15.70
   8  -5   7  604.14   37.20
   8  -5   7  635.64   38.90
  -8   5  -7  640.64   45.70
   8   5   7  622.64   37.80
   9  -5   7   -8.50   15.90
   9  -5   7   -6.00   12.90
  -9   5  -7   19.70   20.70
   9   5   7   -3.00   14.00
  10  -5   7  -41.50   14.20
  10  -5   7  -25.50   14.60
 -10   5  -7  -22.00   20.90
  10   5   7   -5.60   16.60
  11  -5   7   13.60   16.90
  11  -5   7    3.70   19.90
 -11   5  -7   28.60   24.90
  11   5   7   -7.50   16.50
  12  -5   7  464.75   47.40
 -12   5  -7  429.26   49.20
  12   5   7  416.46   43.10
  13  -5   7   11.30   24.10
  13   5   7    0.30   19.90
 -13   5  -7   -6.30   26.60
 -14  -5  -7   66.29   37.30
  14  -5   7  142.29   37.40
 -14   5  -7  100.39   34.50
  14   5   7  141.79   36.80
 -14  -6   7  -12.20   31.00
  14  -6  -7   20.30   30.60
  14   6  -7  -15.30   23.10
  13  -6  -7   68.49   33.70
  13  -6  -7   62.69   28.50
  13  -6  -7  -13.40   23.60
 -13  -6   7   66.09   35.10
  13   6  -7    3.30   23.20
  12  -6  -7   78.49   25.20
  12  -6  -7  183.18   35.60
 -12  -6   7  243.88   43.30
  12  -6  -7  166.68   36.80
  12   6  -7  144.39   30.70
 -12   6   7  177.78   33.70
 -11  -6   7  254.37   41.30
  11  -6  -7  199.48   34.10
  11  -6  -7  257.27   37.30
  11  -6  -7  248.28   32.00
  11   6  -7  150.88   28.40
 -11   6   7  236.88   34.20
  10  -6  -7  139.59   29.10
  10  -6  -7  141.29   25.30
  10  -6  -7  137.29   29.70
 -10  -6   7  151.08   32.20
  10   6  -7  163.08   26.00
 -10   6   7  175.58   31.20
  -9  -6   7   -1.20   20.20
   9  -6  -7   -5.80   17.10
   9  -6  -7   -4.20   13.40
   9  -6  -7   14.80   18.70
  -9   6   7   33.60   21.40
   9   6  -7   -4.10   14.10
   8  -6  -7   11.60   17.10
  -8  -6   7    0.70   19.10
   8  -6  -7    1.50   15.70
   8  -6  -7    7.00   13.40
  -8   6   7   -0.50   18.20
   8   6  -7    7.10   13.10
   7  -6  -7  568.84   37.60
   7  -6  -7  531.65   38.50
   7  -6  -7  496.85   30.10
  -7  -6   7  419.76   40.30
   7   6  -7  466.05   29.70
  -7   6   7  471.65   41.70
   6  -6  -7  286.47   33.00
  -6  -6   7  197.58   28.20
   6  -6  -7  261.17   21.20
   6  -6  -7  283.47   29.90
   6   6  -7  281.37   32.00
  -6   6   7  292.27   32.70
   6   6  -7  251.27   23.20
   5  -6  -7  856.41   32.00
   5  -6  -7  759.52   43.20
  -5  -6   7  731.83   44.40
  -5   6   7  803.12   46.00
   5   6  -7  772.22   32.10
   5   6  -7  795.52   38.80
   5   6  -7  794.62   33.30
   4  -6  -7   23.90   16.40
  -4  -6   7   10.10   15.00
   4  -6  -7   21.50    8.40
   4   6  -7   16.80    9.30
  -4   6   7   20.40   15.00
   4   6  -7   27.10    9.60
   4   6  -7   20.50   12.60
  -3  -6   7    8.80   13.70
   3  -6  -7   27.60   15.50
   3  -6  -7    3.30    7.20
   3   6  -7   -0.80   11.90
  -3   6   7   25.50   15.30
   3   6  -7    6.50    6.80
  -2  -6   7  354.46   29.80
   2  -6  -7  338.17   21.80
   2  -6  -7  437.06   32.20
  -2   6   7  419.46   32.10
   2   6  -7  362.06   28.00
   2   6  -7  372.96   17.60
   1  -6  -7  622.74   36.30
  -1  -6   7  631.24   35.20
   1   6  -7  586.34   35.00
   1   6  -7  531.85   20.80
  -1   6   7  544.95   36.50
   0  -6   7  142.79   19.50
   0  -6  -7  191.68   23.70
   0   6   7  161.18   23.10
   0   6  -7  217.48   26.40
   1  -6   7  236.48   22.80
  -1  -6  -7  255.47   26.20
   1  -6   7  228.08   11.50
  -1   6  -7  238.28   27.40
   1   6   7  251.27   28.70
   2  -6   7   13.50   10.70
  -2  -6  -7    6.70   11.80
   2  -6   7    7.40    6.50
  -2   6  -7    1.30   13.30
  -3  -6  -7  286.47   25.90
   3  -6   7  319.07   18.50
   3  -6   7  333.37   23.60
   3   6   7  332.27   29.10
  -3   6  -7  298.47   31.70
   4  -6   7   21.00   11.70
   4  -6   7   27.50   11.00
  -4  -6  -7   49.50   15.20
   4   6   7   41.60   15.90
  -4   6  -7   52.19   18.50
   5  -6   7  335.17   23.20
   5  -6   7  337.17   36.10
  -5  -6  -7  343.97   25.80
   5   6   7  279.07   28.50
  -5   6  -7  266.97   31.70
  -6  -6  -7   66.89   16.10
   6  -6   7  100.39   21.50
   6  -6   7   91.59   17.90
   6   6   7   57.29   18.30
  -6   6  -7   49.99   19.80
   7  -6   7   15.30   14.50
   7  -6   7   13.50   16.20
   7   6   7   32.60   15.90
  -7   6  -7   12.00   20.80
   8  -6   7   26.70   16.90
   8  -6   7   55.09   20.40
   8   6   7   30.50   17.60
  -8   6  -7   36.20   22.80
   9  -6   7  155.88   26.50
   9  -6   7  136.79   26.90
   9   6   7  143.99   26.70
  -9   6  -7  181.98   35.70
  10  -6   7  114.69   26.30
  10  -6   7  139.09   27.50
 -10   6  -7   91.19   30.40
  10   6   7  159.08   27.40
  11  -6   7  362.16   41.60
  11  -6   7  279.27   36.40
 -11   6  -7  297.07   43.80
  11   6   7  331.97   38.50
 -12  -6  -7   99.99   38.10
  12  -6   7   47.50   26.30
  12   6   7   42.80   22.90
 -12   6  -7   36.00   28.40
 -13  -6  -7  -43.80   30.40
  13  -6   7    2.70   26.70
 -13   6  -7  -22.10   28.50
  13  -7  -7  233.28   41.70
  13  -7  -7  125.79   34.20
 -13  -7   7  110.59   38.80
 -12  -7   7   55.69   35.40
  12  -7  -7   62.39   27.80
  12  -7  -7   12.60   26.00
 -12   7   7   35.50   28.90
  11  -7  -7   66.99   27.00
  11  -7  -7   72.19   28.60
 -11  -7   7   59.09   30.00
 -11   7   7   55.49   28.80
 -10  -7   7   29.20   24.80
  10  -7  -7   26.00   23.70
  10  -7  -7   25.40   23.90
 -10   7   7   12.50   23.80
   9  -7  -7  302.57   40.10
   9  -7  -7  317.37   38.90
  -9  -7   7  361.86   44.90
  -9   7   7  323.37   42.50
   8  -7  -7   -0.60   19.50
   8  -7  -7   20.00   19.00
  -8  -7   7   23.10   21.90
  -8   7   7   41.60   25.40
   7  -7  -7  177.88   30.60
  -7  -7   7  117.39   28.50
   7  -7  -7  137.89   26.20
  -7   7   7  164.38   32.90
  -6  -7   7   25.00   20.90
   6  -7  -7   74.69   19.60
   6  -7  -7   59.59   19.90
  -6   7   7   29.20   21.10
   5  -7  -7  227.98   29.00
  -5  -7   7  173.68   29.00
   5  -7  -7  133.89   24.40
   5   7  -7  183.58   25.30
  -5   7   7  103.89   26.90
  -4  -7   7   51.99   19.10
   4  -7  -7   62.39   20.50
   4   7  -7   49.90   13.40
   4   7  -7   33.30   17.00
  -4   7   7   35.60   20.60
  -3  -7   7 1161.68   55.39
   3  -7  -7 1250.47   58.39
  -3   7   7 1172.28   56.59
   3   7  -7 1242.38   53.69
  -2  -7   7  107.49   21.10
   2  -7  -7  112.79   16.30
   2  -7  -7  119.69   23.50
  -2   7   7  120.09   25.00
   2   7  -7  129.39   22.60
   1  -7  -7   59.09   14.70
  -1  -7   7   61.09   18.00
   1  -7  -7   82.19   21.50
  -1   7   7   52.39   19.90
   1   7  -7   64.99   18.40
   0  -7  -7   14.60   15.20
   0  -7   7   -5.40   11.30
   0  -7  -7   16.30   12.30
   0   7   7   12.10   14.70
   0   7  -7    2.60   15.20
  -1  -7  -7  127.19   23.20
   1  -7   7  129.99   19.80
   1   7   7  184.18   27.70
  -1   7  -7  132.09   23.70
   2  -7   7  180.08   22.10
  -2  -7  -7  146.99   23.10
  -2   7  -7  233.28   29.70
  -3  -7  -7  177.58   23.90
   3  -7   7  228.28   23.10
   3   7   7  255.77   29.40
  -3   7  -7  235.78   32.30
  -4  -7  -7   12.30   14.20
   4   7   7  -10.00   13.30
  -4   7  -7   11.10   17.20
   5  -7   7   76.79   22.90
  -5  -7  -7   65.59   18.40
  -5   7  -7   31.70   22.20
   5   7   7   42.80   17.30
   6  -7   7   12.70   18.60
  -6  -7  -7   24.60   14.80
   6   7   7    5.00   15.50
  -6   7  -7   38.90   23.50
   7  -7   7  756.02   48.90
   7   7   7  763.42   45.40
  -7   7  -7  779.32   55.09
   8  -7   7   41.10   22.00
  -8   7  -7   20.30   24.20
   8   7   7   24.60   19.40
   9  -7   7  169.58   31.10
  -9   7  -7  120.89   34.80
   9   7   7  140.99   27.20
  10  -7   7    6.80   18.60
 -10  -7  -7   27.80   26.70
  10   7   7   28.30   19.20
 -10   7  -7   21.50   28.80
 -11  -7  -7   83.39   35.10
  11  -7   7   18.90   22.00
 -11   7  -7   79.19   34.50
 -12  -7  -7   68.89   37.40
 -12   7  -7   14.50   30.60
 -12  -8   7  268.17   50.39
  12  -8  -7  253.37   42.40
  12  -8  -7  229.78   44.50
 -12   8   7  208.88   42.50
  11  -8  -7   43.30   28.90
  11  -8  -7   70.29   28.90
 -11  -8   7   47.50   33.70
 -11   8   7   27.60   31.70
  10  -8  -7   36.30   27.00
  10  -8  -7  132.39   31.20
 -10  -8   7   81.79   34.30
 -10   8   7  109.59   35.90
   9  -8  -7   17.20   22.60
  -9  -8   7   -7.90   25.50
   9  -8  -7    8.90   22.20
  -9   8   7   14.30   26.00
   8  -8  -7   52.69   25.80
   8  -8  -7   59.49   23.70
  -8  -8   7   81.69   27.50
  -8   8   7   82.49   32.90
   7  -8  -7   20.80   20.60
  -7  -8   7   67.29   26.10
   7  -8  -7   26.10   19.70
  -7   8   7   58.69   28.60
   6  -8  -7  417.66   39.70
   6  -8  -7  362.46   41.70
  -6  -8   7  420.86   44.30
  -6   8   7  432.46   48.00
  -5  -8   7   69.59   24.70
   5  -8  -7   64.29   24.00
   5  -8  -7   45.50   19.70
   5   8  -7   35.20   19.30
  -5   8   7   45.40   25.60
   4  -8  -7   11.00   20.00
  -4  -8   7   57.49   21.20
  -4   8   7   40.80   21.90
   4   8  -7   70.09   20.10
   3  -8  -7   16.70   17.40
  -3  -8   7   12.20   17.90
   3   8  -7   14.10   17.10
  -3   8   7   38.10   19.80
  -2  -8   7  495.55   40.30
   2  -8  -7  567.44   43.30
   2   8  -7  454.25   41.60
  -2   8   7  530.45   44.00
  -1  -8   7   19.40   17.50
   1  -8  -7    1.20   11.60
   1  -8  -7    3.10   17.50
  -1   8   7    2.80   16.60
   1   8  -7   25.30   19.00
   0  -8  -7  593.14   37.70
   0  -8   7  594.94   40.40
   0  -8  -7  668.53   44.60
   0   8  -7  676.73   45.10
   0   8   7  560.14   43.70
   1  -8   7   15.70   14.50
  -1  -8  -7  -19.40   15.20
  -1  -8  -7   21.70   15.10
   1   8   7   11.10   17.70
  -1   8  -7   10.00   17.70
   2  -8   7   58.19   17.20
  -2  -8  -7    0.20   16.80
  -2  -8  -7   27.80   19.40
  -2   8  -7   38.30   20.70
  -3  -8  -7  106.79   23.00
  -3  -8  -7  100.89   24.70
  -3   8  -7   70.19   25.00
   3   8   7   79.09   21.60
  -4  -8  -7  527.45   43.60
  -4  -8  -7  463.65   36.90
   4  -8   7  539.65   48.10
   4   8   7  513.45   37.80
  -4   8  -7  417.26   43.40
  -5  -8  -7  112.49   27.20
   5  -8   7  121.59   29.00
  -5  -8  -7  106.09   22.10
  -5   8  -7  105.09   29.30
   5   8   7   99.49   23.30
   6  -8   7  399.26   44.20
  -6  -8  -7  352.96   42.70
   6   8   7  277.67   33.70
  -6   8  -7  282.37   38.30
   7  -8   7   42.80   23.90
  -7  -8  -7   35.20   22.70
  -7   8  -7   15.70   25.00
   7   8   7   39.30   20.50
   8  -8   7  120.49   29.00
  -8  -8  -7   87.19   27.20
   8   8   7   91.39   24.70
  -8   8  -7  110.49   34.90
   9  -8   7   58.39   25.40
  -9  -8  -7   46.00   28.30
  -9   8  -7   19.00   30.20
   9   8   7   10.70   20.00
 -10  -8  -7  227.18   43.70
  10  -8   7  181.68   35.50
 -10   8  -7  174.78   43.00
 -11  -8  -7   -9.00   30.50
  11  -8   7   16.40   24.90
 -11   8  -7   43.40   35.90
 -10  -9   7  140.39   39.10
  10  -9  -7  141.39   37.40
 -10   9   7   62.49   34.40
   9  -9  -7  125.19   35.10
  -9  -9   7  167.28   39.40
  -9   9   7  127.89   39.20
   8  -9  -7  142.69   36.30
  -8  -9   7  180.68   37.60
  -8   9   7  193.28   39.40
  -7  -9   7  171.88   35.70
   7  -9  -7  122.69   30.60
  -7   9   7  194.98   41.10
   6  -9  -7   55.89   27.50
  -6  -9   7   26.80   22.90
  -6   9   7   60.19   29.80
  -5  -9   7   22.60   22.10
   5  -9  -7  -42.10   20.70
   5   9  -7  -21.80   15.80
  -5   9   7   36.40   26.80
   4  -9  -7  179.08   34.40
  -4  -9   7  229.98   36.30
  -4   9   7  160.08   35.50
   4   9  -7  170.68   30.00
  -3  -9   7  126.29   27.50
   3  -9  -7  115.59   30.30
  -3   9   7   99.49   29.50
   3   9  -7  104.99   26.60
  -2  -9   7  157.68   28.30
   2  -9  -7  169.38   30.40
   2   9  -7  104.89   26.40
  -2   9   7  198.08   34.90
   1  -9  -7   -5.90   18.40
  -1  -9   7    3.40   17.10
  -1   9   7   -5.00   20.50
   1   9  -7   10.20   20.90
   0  -9   7   76.49   22.70
   0  -9  -7   98.89   26.90
   0  -9  -7   96.29   21.80
   0   9   7   52.39   24.60
   0   9  -7   46.50   24.50
  -1  -9  -7  165.38   27.30
  -1  -9  -7  157.78   28.80
   1  -9   7  133.99   24.60
  -1   9  -7  199.48   32.70
   1   9   7  172.08   32.70
  -2  -9  -7  653.33   47.10
  -2  -9  -7  606.34   47.00
  -2   9  -7  578.54   48.90
   3  -9   7  185.08   33.00
  -3  -9  -7  228.98   32.10
  -3  -9  -7  197.68   32.10
  -3   9  -7  178.48   34.90
   3   9   7  183.18   30.10
  -4  -9  -7   81.69   25.60
   4  -9   7   64.99   25.60
  -4  -9  -7   56.09   22.90
   4   9   7   33.70   21.00
  -4   9  -7   64.09   26.00
   5  -9   7   22.40   26.00
  -5  -9  -7   55.39   24.70
  -5  -9  -7    2.70   17.70
   5   9   7   26.60   20.50
  -5   9  -7   -3.30   20.10
  -6  -9  -7   93.29   28.80
   6  -9   7   42.50   23.70
   6   9   7   86.59   24.90
  -6   9  -7  102.09   34.50
[truncated: 933,877 more chars]
